# Supplementary material for: Sox7 is dispensable for primitive endoderm differentiation from mouse ES cells
Source: BMC Dev Biol. 2015 Oct 16;15:37. doi: 10.1186/s12861-015-0079-4 (PMC4609079; doi:10.1186/s12861-015-0079-4)
Supplement: Additional file 2: — Xlsx file containing the results of DNA microarray data. Entire gene lists with expression values of Sox7 (+/−) or (−/−) ES cell and XEN-like cells and gene lists with values used for generating Fig. 6e and f are included. Sox7 (+/−) ES cells and XEN-like cells are designated as IN1-D and IN1 + D, Sox7 (−/−) ES cells and XEN-like cells are designated as IN6-D and IN6 + D respectively. [file 12861_2015_79_MOESM2_ESM.xlsx]

## Sheet: Total
Results after normalisation								IN1+D OE specific 89 probes (89 symbols)				IN6+D OE specific 1311 probes (1294 symbols)				IN6+D UE specific 346 probes (332 symboles)				IN1+D UE specific 1017 probes (1000 symboles)
SeqName	IN1-D	IN1+D	IN6-D	IN6+D	Symbol	Annotation		Symbol	IN1+D	IN6+D		Symbol	IN1+D	IN6+D		Symbol	IN1+D	IN6+D		Symbol	IN1+D	IN6+D
NM_009426	4.4575	1.9362	4.5424	2.2033	Trh	9564		Sphk1	3.8765	3.3556		Ctsh	3.9247	4.4784		Anpep	3.202	2.4458		Ddit4l	2.0524	2.0724
NM_001159500	4.4513	2.0065	4.8284	3.1875	Esrrb	3967		Fhod3	3.7155	3.4798		Nxf7	3.681	3.9887		Cars	3.987	3.7889		Gm13043	1.7343	1.8603
NM_010202	4.1124	1.8099	4.2586	1.8408	Fgf4	33710		Itpka	3.7862	3.7595		Id2	3.3166	3.8099		chr8:67552315-67561235_R	3.1729	2.915		chr1:85117750-85129200_F	1.7616	1.8853
NM_009337	4.0434	1.734	4.3957	2.4739	Tcl1	30850		Mgarp	3.6053	3.6758		Cotl1	4.4823	4.8258		Eif4ebp1	4.2957	4.0699		Fgd2	1.8147	1.9546
ENSMUST00000012540	4.3474	1.8263	4.6248	1.8614	Nanog	38679		Sphk1	3.8765	3.3556		Cldn6	2.867	3.5077		Slc6a9	2.9305	2.5027		Ralgds	2.8631	3.2695
NM_001109991	4.0365	1.842	3.8145	1.9858	Col18a1	46671		Nkx2-5	2.7555	2.0594		Clic6	3.3828	4.0774		Shmt2	3.3503	3.3592		chr6:4841700-4847400_R	2.6316	2.924
NM_025285	3.6167	1.6847	3.7736	1.7102	Stmn2	51062		Mrps6	3.9565	3.6737		Cldn7	3.3226	3.903		NAP111439-1	3.668	3.4885		Cry2	2.9483	3.1289
NM_001284508	2.1938	4.1776	1.854	3.8448	Cck	12703		H2-M3	2.951	2.727		Rhox6	3.2177	3.8768		Aars	3.8569	3.7775		Tmem180	2.9371	3.2081
NM_008452	4.1411	2.3952	4.3207	2.1961	Klf2	49255		Fkbp14	3.0277	2.8653		F2	2.8336	3.6825		Myc	2.2937	2.0477		Chtf18	3.4656	3.5872
NM_009328	3.7007	1.8858	4.1651	2.28	Tcf15	40147		Doc2b	2.5388	1.9206		Jun	3.8809	3.8788		Fabp5	3.6077	3.4465		Bccip	3.4354	3.7023
NM_007430	3.685	1.9986	4.1076	2.1434	Nr0b1	8533		Nepn	2.5019	2.1623		Mttp	2.7477	3.4799		Atf4	4.6874	4.5295		Nostrin	2.2813	3.044
NM_010315	3.8655	1.8035	3.7356	1.9834	Gng2	42403		chr17:012941161-012944859	2.673	2.3523		Srgn	4.7157	4.8471		Msantd3	3.2306	3.2396		Fndc3c1	1.9597	1.7984
NM_011443	3.5261	1.758	3.6883	1.7531	Sox2	32338		Insrr	2.9306	2.2339		Lgmn	4.7779	4.8491		NAP114472-1	3.362	3.1751		Psmb8	1.7444	1.7667
NM_022004	4.5167	2.8512	4.5322	2.8576	Fxyd6	6791		Rnf165	3.4459	3.4323		B4galnt2	3.4211	3.8241		Syt10	2.4433	2.3501		chr5:137395007-137412976_F	3.1147	3.3775
NM_010738	3.2368	1.7785	3.8211	1.8444	Ly6a	10469		Ddc	3.4463	3.2911		2210011C24Rik	3.0971	3.6479		Dmbx1	2.2638	1.853		Wdr35	2.8859	2.9337
NM_001112715	4.3589	3.0287	4.324	2.3435	Ifitm1	10079		Mrap	2.5678	2.1693		Dhrs3	3.1584	3.5704		Dpysl3	3.4705	3.1275		Sema4d	2.3749	2.6674
NM_008342	3.9202	2.18	3.9734	2.1856	Igfbp2	37802		Mpeg1	2.5131	1.9977		Plbd1	3.75	3.9805		Mat2a	2.8995	3.1296		B930041F14Rik	2.7027	3.0485
NM_183278	3.5761	1.9463	3.7792	2.1877	Fam25c	2300		Slc5a3	2.7612	2.262		Tmem37	3.7788	4.2268		Erf	3.7654	3.7884		AK087888	2.2202	2.3285
NM_022434	3.5299	1.8091	3.5736	1.8973	Cyp4f14	55002		Spsb4	2.6948	2.4271		Krt18	4.5553	4.6773		Sema5b	1.8512	1.8447		Sp140	2.1548	2.2783
NM_001252055	3.4553	1.8686	4.0086	1.9707	Ly6c1	44594		Arhgap22	3.3285	3.0656		Habp2	3.3853	4.1711		U2af1	4.1398	4.2363		ENSMUST00000167995	1.9073	2.0856
NM_001172117	3.3553	1.7259	3.6952	2.0186	Hck	12685		chr3:51890691-51891781_R	2.5985	2.3275		Syt13	2.9529	3.2464		chrX:50400250-50410825_F	1.7042	1.7379		Ppid	3.7547	3.8156
NM_023794	4.3431	2.5333	4.478	2.9293	Etv5	42635		NAP027978-1	2.8962	2.8728		Trim32	3.386	4.016		Slc38a4	2.602	2.7742		Zwilch	2.9957	3.1294
NM_029660	3.3724	1.7686	3.5597	1.8592	Rbmxl2	28099		Celf2	3.3198	3.119		Hnf4a	3.4029	3.9689		Itga9	2.5516	2.508		Fam111a	2.0016	2.2861
NM_009482	4.3674	2.6035	4.5218	2.9899	Utf1	38467		Sgpp1	3.2536	3.0538		Dab2	3.8112	4.2631		Zdhhc18	3.7392	3.8354		Tagln	3.2102	3.5035
NM_001110316	4.0353	1.926	2.595	2.0882	Zscan4f	9892		1600002H07Rik	3.3738	3.3024		Gm10845	4.5225	4.5073		Mars	3.3138	3.2674		Klhl12	3.4052	3.6945
NM_001145953	4.0116	2.2538	4.1895	2.9816	Lgals3	9716		ND6	3.5648	3.0895		Ctsz	4.3482	4.6772		Tpsg1	1.7252	1.7862		chr9:114416254-114416844_R	3.2337	3.497
A_55_P1953377	4.5791	2.4953	3.8449	3.1127	A_55_P1953377	4988		Cdh2	3.2343	2.7084		Tpm4	4.2563	4.1942		Fermt2	2.9321	2.7746		Zfp930	3.5032	3.6424
TC1593528	4.0643	2.0582	2.697	2.1606	TC1593528	31596		Arhgap17	3.4403	3.4264		Ctdspl	3.8517	4.0957		Akr1b3	3.139	3.146		Pde2a	2.2327	2.2569
NM_001161802	3.9746	1.8898	2.5554	2.0897	Zscan4e	13652		A130078K24Rik	2.6127	2.35		Stx7	3.6496	3.9874		Atf5	3.9295	3.8442		Phlda1	2.9893	3.2822
NM_025890	3.3936	1.8204	3.4513	1.8039	Khdc3	38129		Enc1	3.8219	3.7187		2510049J12Rik	2.6072	3.0799		Grb10	2.8231	2.4576		Arhgef16	2.497	3.0367
NM_001204233	3.0664	1.7747	3.6076	1.8332	Spp1	13694		2015-09-08	3.5938	3.4837		Frmpd1	3.1743	3.4468		Ttc29	1.7647	1.7376		Cnn1	2.3499	2.4409
NM_173047	3.7353	2.098	3.6041	2.1321	Cbr3	20393		Lta4h	3.7032	3.6496		Clcn5	3.3455	3.5777		A_55_P2013591	3.1199	3.1501		Usp48	3.0867	3.3455
NM_008952	3.4377	1.8091	3.5875	1.9718	Pipox	31940		Rnf149	3.569	3.4885		Tmed3	4.159	4.4925		Ap3s2	2.9597	2.9343		Gm7963	1.7318	1.772
NM_018780	2.3163	3.3769	2.4643	4.2468	Sfrp5	52212		Lama4	2.5013	1.8689		Fam134b	3.3424	3.6191		Tnk2	3.7174	3.8327		Tmc6	2.9826	3.305
NM_011107	3.2916	1.7812	3.5536	1.8719	Pla2g1b	35872		chr17:12990484-13018375_F	2.4362	2.1761		CD555887	4.1637	4.1349		chr1:52507332-52514490_R	2.7981	2.4777		chr6:23105525-23118900_R	1.9164	1.9932
BC090258	4.3483	3.0136	4.3153	2.2937	Ifitm1	13629		Prkg2	2.4566	2.1881		Lgals2	2.3158	3.2505		Fam132a	2.9232	2.783		P2ry2	2.0159	2.4053
NM_010816	3.2494	1.7264	3.5505	1.8811	Morc1	20784		Gde1	3.2147	3.2697		Gpx8	3.3497	3.5647		Gm15421	4.2275	4.3638		Pdlim2	2.7306	2.7419
NM_011244	3.7985	2.2223	3.9413	2.2554	Rarg	23615		Kif26b	2.3251	2.0121		A_55_P1986743	4.0968	3.8094		Asxl1	3.4604	3.5509		Dcaf4	2.9528	3.1272
NM_007431	3.3326	1.838	3.6533	2.1028	Alpl	7010		Sdf2l1	3.3487	3.4637		D10Jhu81e	3.9014	4.4419		Pvt1	2.7004	2.4771		Plekha2	2.2825	2.4593
NM_199060	4.452	2.2319	3.0964	2.4026	AF067061	38999		Slc13a4	2.8259	2.8248		Rgl3	2.9739	3.398		Mthfd2	2.7933	2.5178		Ndufaf6	2.8445	3.0586
NM_001039648	4.3065	2.0888	2.914	2.2869	Gm20767	40430		5430420F09Rik	2.3248	1.9688		Bicc1	3.4177	3.8771		Slc3a2	4.0843	4.1421		Col2a1	1.9036	1.9804
NM_007685	2.8888	3.6658	2.5513	4.4209	Cfc1	7446		P4ha1	2.6053	2.3181		Slco2a1	3.3924	3.5027		Nop2	3.8952	3.991		Egr1	1.9218	2.1053
NM_010071	3.8683	2.2399	3.8797	2.4409	Dok2	32584		chr6:83368261-83407280_R	2.3892	2.1422		Apom	2.1533	3.2789		TC1620565	2.4776	2.6326		Igfbp6	1.8137	2.2252
NM_008046	3.4992	4.8945	3.0502	4.7956	Fst	25235		Fkbp7	2.7438	2.4868		Atp1b1	3.965	4.334		Abtb1	3.583	3.6956		Zfp185	2.3613	2.6697
NM_133197	3.3075	1.6723	3.5396	1.6989	Mcf2	15904		Tbx18	2.3411	2.037		Rhpn2	3.7077	3.9431		ENSMUST00000151998	1.8825	1.8389		Mta3	3.3151	3.554
NM_011542	3.3506	1.8142	3.4113	1.9329	Tcea3	13070		Aqp1	2.338	2.0852		Tcn2	4.3893	4.6032		Mrpl39	3.4044	3.4867		Triml2	3.3962	3.5966
chr13:66381200-66410200_R	3.3079	1.9443	3.5918	1.9567	chr13:66381200-66410200_R	30960		Chchd3	2.8856	2.8511		Gata3	2.6102	3.0581		Slc2a8	3.4964	3.5653		Myo18a	3.6343	3.6313
NM_027366	3.5762	2.1863	3.8369	2.2602	Ly6g6e	25883		chrX:73008593-73009966_R	2.3818	1.898		Krt19	3.7606	3.6297		Fbxo15	3.814	3.9337		A_55_P2102988	1.71	1.8142
NM_001243138	3.4946	2.1697	3.703	2.1825	Gm13247	54456		chr14:62280837-62283960_R	2.4027	2.1551		Akt1	4.0814	4.2497		Snhg6	3.8493	3.8574		Vbp1	2.9672	3.1228
NM_172496	3.4775	2.1303	3.77	2.2356	Cobl	44105		Stk4	2.225	1.8312		B2m	4.1535	4.4385		Ccrn4l	4.2994	4.3368		AK141540	2.4939	2.5457
NM_010094	3.344	1.7761	3.2732	1.947	Lefty1	32804		Prrt4	2.2999	1.9975		Tnfrsf12a	3.8003	3.8289		Aarsd1	3.797	3.8605		Muc13	1.866	2.3417
A_55_P2081432	3.7901	1.9768	2.4324	2.0887	A_55_P2081432	55131		Lrrn1	2.3373	2.3455		Surf4	4.2327	4.3678		Fastkd5	3.2076	3.3001		Crip1	3.6871	3.742
NM_009556	4.2508	2.8805	4.5792	3.3223	Zfp42	23943		chr6:121035524-121061074_R	2.7006	2.5099		Gaa	4.5259	4.8492		Usp51	2.3966	2.3672		Nfkbid	2.3607	2.9632
NM_025503	3.5404	2.1778	3.9324	2.3809	1700029P11Rik	24805		Mertk	2.8191	2.5802		Ugt1a6b	2.4037	2.9272		chr17:26911397-26917047_F	2.4827	2.5351		Gart	3.1258	3.3522
NM_009369	2.8438	1.7524	3.5389	1.8246	Tgfbi	45881		AK039631	2.2008	1.8113		Pcbd1	3.9674	4.1014		9430023L20Rik	3.5988	3.7031		ENSMUST00000059737	3.6052	3.9554
NM_025330	3.3256	2.0147	3.5742	2.0094	Hsd17b14	53137		Slc24a4	2.1892	2.2023		Ifi30	3.9256	4.3989		chr8:67550064-67560987_R	2.2473	2.1069		NAP111610-1	2.9109	3.1743
NM_177099	3.4509	1.9347	3.4282	1.983	Lefty2	26384		chr17:12965849-12968519_F	2.2405	1.9976		Abca3	3.3496	3.6911		Itpr1	2.8444	2.5688		Shroom2	3.0421	3.2445
NM_026918	1.79	2.1492	1.717	3.5558	Zg16	46359		Myocd	2.2775	1.9156		Cst3	4.4709	4.8256		Cggbp1	2.8247	2.956		Dtx4	2.3639	2.2398
NM_148933	3.1895	1.6816	3.231	1.9099	Slco4a1	40088		chr10:8606683-8665783_F	2.1765	1.8216		Eva1a	3.398	3.7814		Twistnb	3.2236	3.1902		Crebbp	3.6364	3.6167
NM_010296	3.1608	1.7652	3.2656	1.8033	Gli1	37450		Cpne6	2.2015	1.8327		Nrg1	3.4202	3.6204		chr17:35080914-35090009_R	3.4522	3.5597		Vrtn	1.7335	1.7649
NM_010544	3.2512	3.9225	2.6354	4.4237	Ihh	31355		Rbm24	2.2007	2.0081		Flt1	3.2962	3.0862		Rpl14	3.4611	3.6213		Spink3	3.3741	3.941
NM_013611	3.6124	2.0993	3.3298	2.1328	Nodal	20107		Grem2	2.1662	2.0237		Eml1	2.8814	3.5131		Ctnnbl1	3.8221	3.885		S1pr1	1.9892	2.019
NM_011242	3.2455	1.8491	3.3272	1.9731	Rasgrp2	14850		Ccdc89	2.4502	2.4604		Rhox9	2.9025	3.5898		Ddx43	2.6878	2.7414		Acaca	3.3476	3.5482
NM_001013765	3.6089	1.803	2.4276	1.9934	Zscan4c	55263		Smpx	2.1582	1.9314		Clu	4.3766	4.052		A_55_P2106145	1.7862	1.8619		Cxcl10	1.9506	2.4836
NM_011978	3.2933	1.7954	3.1763	1.9269	Slc27a2	15625		AK081327	2.2942	2.0232		Car2	3.9499	4.4292		Ecsit	3.7291	3.8093		Mboat1	2.2179	2.2207
NM_001177574	3.4758	1.7376	2.3503	1.7898	Gm2022	53897		Ajap1	2.435	2.1288		Pla2g12b	2.9796	2.8961		Tmem121	2.9495	2.7982		Soat2	2.6874	3.3947
NM_008052	3.3273	2.0272	3.52	2.1887	Dtx1	8364		Fam65b	2.309	2.1048		Lrpap1	4.5451	4.8454		Ect2	3.2577	3.3433		Pcsk6	3.3036	3.7538
NM_023755	3.5441	2.1853	3.7204	2.3917	Tfcp2l1	27858		Ehd3	2.5975	2.5665		A430078G23Rik	5.1605	5.1469		Polr3gl	2.6642	2.7758		LOC631033	3.6963	3.889
NM_022409	3.6581	2.3975	3.948	2.7058	Zfp296	14788		chr10:96098058-96098623_F	2.3788	2.245		P4hb	4.2344	4.5114		2410006H16Rik	3.826	3.8837		Emp3	1.8192	1.8782
NM_011925	3.6385	2.4663	3.8614	2.4164	Cd97	49336		Igsf11	2.2616	2.1166		Scd2	4.2809	4.617		Gm4910	3.7084	3.8499		Ank2	2.1767	2.5616
NM_029821	3.7601	2.0346	3.9454	2.3845	Urah	41157		1600014C10Rik	2.587	2.4331		Gfpt1	3.7742	4.0439		Sall1	2.7069	2.7046		Gm11757	1.6784	1.7256
NM_001029868	3.6196	2.3054	3.641	2.2718	Pdzd4	30374		Dixdc1	2.3769	2.4093		Rnase4	3.1565	3.2706		Parm1	2.9164	2.9851		A_55_P2090279	2.0707	2.1851
A_55_P2143081	3.6718	1.9145	2.3685	1.9927	A_55_P2143081	13069		Six1	2.5352	2.135		Ctsa	4.8976	5.1446		Runx1t1	2.4074	1.915		Cacna1s	2.2893	2.7435
NM_007709	3.896	4.4674	3.0945	4.869	Cited1	8329		Gm3014	2.1973	2.035		Csrp1	4.4945	4.5284		chr6:131263850-131314850_F	2.3524	2.3906		Lmna	3.6337	3.6598
NM_001177470	3.7583	2.6963	4.165	2.7763	Gm7325	50907		Gfra1	2.1101	1.8537		4933402E13Rik	2.0693	2.9721		Prkcb	2.1146	2.1362		Efnb1	3.0892	3.615
NM_001034059	2.8479	1.7262	3.237	1.8243	Ccdc160	27245		LOC101055722	2.4033	2.2516		Wdr31	4.876	4.8423		Trip12	2.871	3.0156		Pbdc1	2.8257	2.9525
NM_017461	3.4973	2.3012	3.8807	2.5586	2015-09-01	12127		Sox9	2.1202	2.0222		Gng12	3.1375	3.4946		Adprh	3.5997	3.6649		TC1682680	4.0242	4.1759
NM_033601	3.6705	2.1506	3.6762	2.631	Bcl3	26943		Ptger3	2.1875	1.9311		Cnn2	3.382	3.3982		Nubp2	3.1985	3.2872		Gstt2	2.0723	2.566
chr8:89996710-90049453_F	3.0777	1.849	3.253	1.8295	chr8:89996710-90049453_F	48400		6720462K09Rik	2.3259	2.1902		Maged1	3.8795	4.1177		Tlr2	2.5227	2.608		Mal2	1.7394	1.9173
NM_009133	2.6576	1.6987	3.2889	1.7207	Stmn3	47097		B930025B16Rik	2.2774	2.0823		L3mbtl3	3.1409	3.3878		Ttf2	3.5301	3.6893		Cenpt	2.9983	3.0978
NM_011562	3.032	1.7094	3.0566	1.7749	Tdgf1	20826		NAP095730-001	2.0861	2.0742		Cyr61	3.291	3.295		Adat2	3.0661	3.1115		Echdc3	1.8121	1.9102
NR_045287	3.8086	2.5504	3.9113	2.6076	1700097N02Rik	52976		Trpv1	2.1329	1.9505		Zyx	3.9813	4.0965		l7Rn6	3.6052	3.7229		Unc5b	2.7877	3.1201
NM_019701	3.0715	1.8461	3.2746	1.9019	Clcnkb	38157		AK037412	2.1709	1.9378		Rbbp7	4.1687	4.4447		1500012F01Rik	3.7447	3.7299		Perp	2.7395	3.1034
NM_010316	3.0956	1.7288	3.0214	1.7985	Gng3	10349		9430076C15Rik	2.2146	1.8782		Plac1	2.257	2.9544		9830147E19Rik	2.909	2.8956		A_55_P2130448	3.8554	3.9444
NM_001174053	3.2368	1.8997	3.5497	1.9284	Camk2b	45136		8430431K14Rik	1.9162	1.7372		Dnajc22	2.9495	3.4908		Ccbl1	2.7404	2.8402		Akap12	3.9823	4.1105
NM_011987	3.1057	1.8504	3.1947	1.8194	Pla2g10	15397		Serpina3g	2.0491	1.9169		Igf2	2.8183	3.1682		Pycr1	2.5708	2.6789		Slc40a1	2.1883	2.511
NM_011780	3.1979	1.8875	3.4555	1.8612	Adam23	52504		St7	3.0376	3.2321		Cd63	5.0452	5.1701		Fbxo22	3.5493	3.6875		Wipf3	2.0315	2.1037
NM_145137	5.3297	4.0157	5.3467	4.1308	Mgl2	1982		X16670	3.4026	3.5241		Eps8l3	1.7777	2.7936		Psph	2.9993	2.9362		Hmgxb4	2.9004	3.09
A_55_P2074435	3.3415	1.6921	2.2777	1.792	A_55_P2074435	47382		Inadl	2.7687	3.0591		Lama1	5.2839	5.3022		Zfp518b	2.5509	2.7146		Ptcd3	3.4498	3.6029
NM_027941	2.9627	1.8173	3.4322	2.1669	Lrrc34	40780						Pwwp2b	3.718	3.9687		Snx10	2.7667	2.9272		Emb	2.8846	3.5767
NM_001286481	3.691	1.8436	3.5649	1.8444	Otx2	49229						Pdia3	4.008	4.192		Myl6b	2.4937	2.5304		Wwc1	2.5624	2.8775
NM_175641	3.3922	2.2429	3.6838	2.3616	Ltbp4	28696						Akap2	3.3424	3.1651		Gulp1	2.4176	2.3005		Gm7104	1.8352	1.8902
NM_001177573	3.4282	1.8308	2.261	1.845	BB287469	50034						Krt8	3.7169	3.8969		A_55_P2015177	3.5632	3.6697		42251	2.6031	2.7321
A_55_P2136612	4.0564	2.3958	2.743	2.7067	A_55_P2136612	1281						Wbp5	4.0611	4.2547		Nek3	2.7269	2.6489		Nsd1	3.5526	3.8258
chr13:66888650-66902600_R	3.024	1.7953	3.1887	1.8147	chr13:66888650-66902600_R	48086						Pdia5	3.6158	3.9445		Clgn	2.6274	2.5542		LOC674321	3.5918	3.9061
NM_028913	2.9911	1.8297	3.2603	1.8711	Zfp819	5123						Plxnb2	3.8923	4.0249		Hap1	3.4118	3.2485		Slc44a3	2.2131	2.9325
NM_001033954	3.2972	2.2081	3.6093	2.1322	Calca	14700						Spink3	3.3741	3.941		Alkbh6	2.9987	3.111		Fam110b	2.0865	2.5007
NM_011172	3.2641	2.1613	3.4922	2.1726	Prodh	33526						Tmem150a	2.875	3.1267		U2af1	4.1398	4.2363		Fam211a	2.3989	2.9001
NM_172118	3.1476	3.7601	2.2663	3.7482	Myl9	44516						AA986860	3.2226	3.7995		ENSMUST00000110798	3.3736	3.3872		ENSMUST00000159087	1.7915	1.85
NM_001177535	4.1	2.4094	2.8255	2.7533	Gm4340	30427						H2-K1	3.7197	4.2601		Baz2b	2.5753	2.5351		Nr3c1	2.5504	2.8839
NM_001122662	3.247	1.7052	2.069	1.7289	Gm2016	54661						Fam198b	2.8696	3.2952		Rrp9	3.1639	3.2036		Rad1	2.9896	3.278
NM_001195498	2.9781	1.9122	3.2726	1.8354	Dclk2	32473						Nkain4	2.7777	3.1837		Aven	3.3016	3.3822		Agpat9	3.1854	3.4467
NM_001136058	2.9913	1.727	3.0161	1.8148	Crmp1	7651						4933426M11Rik	3.7396	3.967		Lat	2.0633	2.0561		Map7	2.1695	2.6957
NM_001037925	3.9992	2.4719	2.8182	2.5315	BC147527	9798						Hdlbp	4.0714	4.2413		A_55_P1966719	2.8602	2.942		Acta2	2.535	2.8054
chr13:65716675-65765575_F	3.186	2.0566	3.4179	2.1053	chr13:65716675-65765575_F	54471						Tpcn1	3.6602	3.9935		Thoc5	3.2187	3.3168		Ell3	2.5835	2.9256
NM_001166635	3.4693	2.1189	3.4139	2.3007	Mid1ip1	14839						Rnaset2a	3.7916	4.1968		Nrn1l	1.9647	1.903		Rps4y2	4.0379	4.3421
NM_028732	2.0343	3.2441	1.8083	3.1209	4632428N05Rik	30867						Sec24d	3.0544	3.4687		Pcyt1b	2.0645	1.9704		Syce1	2.5603	3.0227
NM_145836	3.5544	2.4975	3.8144	2.4855	Irf2bpl	13799						Ssr1	4.1875	4.3967		Wtap	3.3945	3.5869		Igfbp3	1.723	1.8051
NM_030141	2.7702	1.7495	3.1849	1.8214	1700061G19Rik	43831						Lpar6	3.6585	3.86		Ecm1	2.6082	2.6162		A_55_P2108486	3.6632	3.6047
NM_010518	2.0615	3.4077	1.9422	3.1697	Igfbp5	12281						Ckap4	3.5279	3.7858		Mtfr1	3.3683	3.4764		Fkbp4	3.1102	3.3438
NR_037979	2.8325	1.7545	3.0643	1.7252	Gm1631	25070						Prdx4	3.9664	4.2181		Spred1	2.2256	2.2193		2210404O07Rik	2.1827	2.5891
NM_026630	3.6131	2.3388	3.8588	3.0686	Gtsf1l	12337						Hsp90b1	4.6738	4.8434		Wdr74	3.2505	3.2837		Hsd3b2	3.6892	3.8362
NM_008590	3.2081	3.0712	1.8957	1.74	Mest	20374						Maf	2.019	2.8068		Necab2	2.7577	2.7645		0610040J01Rik	2.0002	2.2606
NM_001166636	3.4789	1.9553	2.2108	2.1608	Gm4312	46981						Bag2	3.1608	3.4253		ENSMUST00000111270	1.8364	1.8489		Irf6	1.9511	2.5463
NM_001013784	2.9392	1.8062	3.0678	1.8547	E130309D14Rik	20932						Nxf7	3.681	3.9887		2410137M14Rik	1.739	1.7981		Col7a1	2.4718	2.4295
NM_008381	2.6226	1.7688	3.1884	1.7535	Inhbb	42913						Aga	2.9281	3.2596		Sirt3	2.9804	3.0719		LOC101056486	2.2773	2.3291
NR_033707	3.3721	1.7503	2.2313	1.9069	Zscan4a	51284						Lrrc1	3.4236	3.6959		Hbegf	3.2103	2.7963		Zranb3	2.7519	3.0302
NM_018870	2.9178	1.9389	3.5322	2.1402	Pgam2	19980						Greb1l	2.8321	2.9963		Fat1	3.3062	3.0215		A430089I19Rik	1.7614	1.8065
NM_175296	3.1187	1.8886	3.231	2.1592	Mael	29205						H2-Q5	2.8635	3.3633		Setd4	3.152	3.3123		Fam73a	3.0877	3.3404
NM_175484	2.9779	2.0262	3.3582	2.0427	Coro2b	25751						Cdc42se2	3.987	4.107		Plcd1	3.291	3.1691		Pip5kl1	2.1088	2.2359
NM_011594	3.2885	3.911	2.5232	3.8709	Timp2	49232						Cd55	3.0811	3.2888		Rbfa	2.9792	3.1338		A_55_P2066429	2.9956	3.2249
NM_010329	2.2829	3.1673	1.9319	3.3307	Pdpn	41315						Sord	3.9299	4.1535		Gm5237	3.1167	3.236		Gart	3.1258	3.3522
A_55_P1960246	2.8979	1.7833	3.0493	1.7936	A_55_P1960246	55006						Capn2	3.6952	3.8695		Rhobtb2	2.352	2.469		Spint2	3.0148	3.6092
NM_001284393	2.9616	1.8266	3.2196	1.7551	Gngt2	17563						Pld2	3.2496	3.552		Cdh5	2.0642	1.9761		Nop58	3.8414	4.0473
NM_181548	2.7327	1.768	3.1593	1.8467	Eras	1457						Casp8	2.6616	3.0364		Cenpp	2.8518	2.9775		BC147527	2.4719	2.5315
NM_028030	4.4789	3.2463	4.4855	3.289	Rbpms2	44085						Ninj1	3.7743	4.0687		Aspscr1	2.8829	3.0784		Nusap1	3.1603	3.3862
NM_010693	3.0766	2.0253	3.3702	2.1437	Lck	3246						Zdhhc9	3.6923	3.8113		Pes1	3.065	3.2094		Nckap1l	2.0697	2.5217
NM_197988	3.4779	2.2465	3.3676	2.3702	1190005I06Rik	26649						Gatsl2	3.4352	3.6263		Mnat1	2.9199	2.9947		Magel2	1.878	1.8715
NM_001270722	3.1024	1.6873	1.9693	1.7014	Gm21319	46815						Lpar6	3.6585	3.86		AK143362	1.7193	1.6922		NAP005045-002	2.6376	2.777
NM_010078	2.4968	3.4053	1.8681	3.0645	Drp2	48476						Podn	2.4232	2.7996		Slc25a33	2.2785	2.2472		Bace2	2.7701	2.7905
NM_009292	2.5123	1.8195	3.4472	2.0038	Stra8	31507						Arhgap21	3.9821	4.1154		42072	2.9832	3.2234		Park2	2.7988	3.0718
NM_001195006	2.8689	3.7783	3.099	4.2476	Ndrg4	16693						Amot	3.6511	4.3158		Tulp2	2.4805	2.4778		Kifc3	2.3948	2.6373
NM_028351	2.0999	3.2928	2.0075	3.0946	Rspo3	25046						H19	2.1115	2.709		Tfdp2	2.4329	2.5461		Poli	3.2515	3.5187
NM_013864	3.1133	2.0776	3.3228	2.0802	Ndrg2	12549						Cyba	3.7788	4.2661		5730437C12Rik	1.6423	1.6661		A_55_P1976958	3.1247	3.2494
NM_029620	3.0823	2.1031	3.2222	1.9699	Pcolce2	45859						Tex264	3.9621	4.1502		St8sia6	1.7964	1.8266		Hibadh	3.3163	3.5707
NM_178644	2.0316	3.1043	1.9058	3.0758	Oaf	27656						DXBay18	2.2723	2.6999		Stambpl1	2.1283	2.0308		BC021767	2.2984	2.7006
NM_001098789	3.169	1.8213	3.1658	1.9315	Ndufa4l2	30789						Rras2	3.3909	3.5237		Ppm1n	2.6252	2.4474		AA684185	2.4044	2.4942
NM_175284	3.0352	2.0519	3.2349	1.9888	Fzd10	17778						Krt8	3.7169	3.8969		Clnk	1.6657	1.7229		Oas1f	1.8243	1.9383
NM_010566	3.195	2.22	3.3454	2.0414	Inpp5d	23190						Pax1	2.1388	2.8786		Cryzl1	2.9667	3.0311		Wnk1	2.8185	2.8964
NM_001254951	3.7168	2.564	3.9454	3.1308	Zfp850	41664						Tdrd7	2.8152	2.887		Cplx1	1.7464	1.7241		3110040M04Rik	1.7316	1.8149
NM_008598	3.5279	2.2904	3.6102	2.3099	Mgmt	22337						Ltbr	3.3331	3.6017		Adm2	1.8296	1.8795		Ppap2c	3.3103	3.5853
NM_009506	3.2153	2.1137	3.5756	2.0143	Vegfc	30644						Hspa5	4.768	4.9025		Tubb2a-ps2	2.6801	2.6973		B3gnt5	2.3885	2.6381
NM_007972	1.807	3.0341	1.7412	3.283	F10	13657						Zswim8	3.9204	3.989		Ggct	2.6896	2.7417		2810459M11Rik	1.9608	2.6363
NM_176933	3.4781	2.5236	3.4481	2.2305	Dusp4	27943						Creb3l2	3.1477	3.3931		Polr1e	2.7241	2.8376		Sp5	1.8378	1.822
NM_001271402	3.4987	1.8801	3.3159	1.8885	Ephx2	27343						Ccrn4l	4.2994	4.3368		A_55_P2012430	2.5627	2.5679		Gadd45b	2.954	3.1141
A_55_P2145656	3.0297	1.9079	3.1111	1.958	A_55_P2145656	35540						Rhou	3.3462	3.5657		Mmp17	2.3112	2.4502		Kctd12b	1.816	1.8154
NM_001164724	2.4614	3.4837	2.014	3.5292	Il33	41831						Kdelr2	3.6274	3.8334		Fbxw10	1.9369	2.0321		Gm7978	1.7971	1.7354
NM_023844	2.7895	1.7292	3.018	1.7712	Jam2	46229						Pitx2	2.6402	2.8033		Polr1e	2.7241	2.8376		Tmprss2	1.9185	2.7625
NM_008815	3.0124	2.0087	3.2144	2.0489	Etv4	35622						Stard10	3.0796	3.3309		Ska1	2.8596	2.9596		Plekha7	3.0539	3.3752
NM_001110252	3.3657	2.0594	3.3409	2.5381	Hpn	10113						Papss1	2.9688	3.3066		Arid5a	2.6519	2.7116		Ddit4	3.9125	3.4282
NM_026268	3.5832	2.0236	3.643	2.081	Dusp6	7395						Klf6	4.0344	4.15		Lysmd2	2.4922	2.478		Pygl	2.0875	2.9851
NM_001166638	3.3202	1.8772	2.133	2.0785	Gm4303	39931						Adk	3.7609	3.7823		Etaa1	2.5566	2.7873		Lurap1l	1.9956	2.613
NM_012054	2.8826	1.7735	2.9469	1.772	Aoah	13013						Tmem9b	3.4213	3.5866		Ube2n	2.7242	2.7905		Arl4a	2.6097	3.1807
NM_028034	3.0246	1.7937	2.8293	1.8288	Tdrd12	3085						Tmed10	4.5604	4.782		St6galnac6	2.9795	2.9999		AU015836	2.5609	2.9221
NM_183284	2.5513	3.3514	2.4975	3.8051	Spink2	29343						Vkorc1	4.2329	4.5388		Pdp1	1.985	1.9489		Usp17lc	1.8277	1.83
NM_021454	3.0002	1.8433	2.9531	1.9302	Cdc42ep5	3286						Bicc1	3.4177	3.8771		Akap1	2.8537	3.0147		Acaca	3.3476	3.5482
NM_001271018	3.233	1.9936	3.0924	2.034	Calcoco2	47591						Tmem30a	3.4313	3.614		Papolg	2.5458	2.6342		Lsg1	3.4663	3.5899
NM_001039376	2.4298	3.6333	2.3762	3.3499	Pde4dip	18753						Tcf25	4.054	4.1528		Hormad1	1.9217	1.8277		Sp110	1.7576	1.8617
NM_198193	3.4139	2.2378	3.5149	2.551	Raet1e	39852						A_55_P1992475	3.2421	3.3897		Gjc2	2.4907	2.4553		Hand1	1.7314	1.8991
NM_144850	2.7726	1.7879	3.0615	1.8644	Rapgef3	50720						Rela	4.0599	4.1975		chr13:98221098-98480773_R	1.9466	1.7858		Scd1	2.6817	3.262
chr18:13107755-13107844_F	2.3375	1.6533	3.0637	1.7919	chr18:13107755-13107844_F	55676						Gnai3	3.9926	4.1653		Pprc1	2.4994	2.5906		Clic3	2.3961	2.4243
NM_175329	5.1542	4.1281	5.4257	4.4717	Chchd10	17978						Fabp3	5.2226	5.2822		Zeb1	2.4705	2.2104		Cubn	2.098	2.9875
NM_001037926	3.5086	2.3924	3.6691	2.6573	Gm13051	19766						Mfsd12	3.9156	4.4017		AI448005	1.8276	1.9304		AU019990	1.712	1.7902
NM_011446	2.9709	3.2209	1.7823	1.7786	Sox7	15604						G6pc3	3.7319	3.9644		4930444M15Rik	2.3817	2.4053		Upb1	1.8915	2.0755
NM_001177767	3.3716	2.2777	3.4055	2.3576	Rex2	15605						Mpzl2	3.7326	3.9409		Derl3	2.6596	2.6714		Ano9	2.5745	3.1703
NM_009378	2.4204	3.2533	1.9909	3.243	Thbd	13224						Tnfaip1	4.0478	4.1483		Clybl	2.5581	2.6133		Cdc20	4.0752	4.2607
NM_001081209	2.9566	1.7885	3.2556	1.8419	Prdm14	33574						Cpd	3.0005	3.1837		Dazl	1.7524	1.7395		TC1664423	3.2383	3.4006
NM_009964	3.8061	4.5156	3.1387	4.4066	Cryab	33724						S74315	3.5505	3.2792		Nrros	2.204	2.367		Pld6	2.1354	2.5263
NM_001164630	2.9942	3.8114	2.5633	3.7418	Mum1l1	4859						Ctnnbip1	3.6685	3.7991		Rps6kc1	2.1949	2.2715		Agk	2.6681	2.8914
AK040896	3.0542	2.0025	3.2743	2.2051	AK040896	268						Slc43a2	2.512	3.0326		Gsx2	1.714	1.7452		A_55_P2001523	1.6857	1.7439
NM_023893	2.7279	1.8521	3.1323	1.9641	Sapcd1	39348						Commd3	3.81	3.9475		Phf6	2.0711	2.7411		NAP111842-1	2.5496	2.5356
NM_177293	2.8483	1.7858	2.9329	1.7949	Mtap7d3	49366						D17Wsu104e	3.9136	4.1028		Grik4	1.875	1.8694		Igtp	1.7514	1.8654
NM_007553	2.8418	3.4318	2.4464	3.7996	Bmp2	3222						Bmp1	3.5885	3.4747		Stk39	2.6715	2.2242		chr17:34018371-34019394_R	3.2342	3.3301
NM_007631	3.1412	1.7529	3.2264	1.8007	Ccnd1	23996						Chst1	3.0554	2.8973		chr1:167797581-167803031_R	1.8773	1.944		Rgs16	1.8292	1.8605
NM_033325	3.2477	4.0453	2.8633	4.0265	Loxl2	16879						Gpr137b-ps	2.8994	3.238		Rnmt	1.8966	1.9383		Plin2	3.1538	3.2053
NM_023908	3.098	3.6854	2.2943	3.4303	Slco3a1	51324						Smim22	3.1177	3.6995		Cdc25b	2.6719	2.7756		Hif3a	2.1941	2.6669
NM_013495	3.1481	2.1805	3.4016	2.3316	Cpt1a	6102						Acat1	2.9092	3.2478		Tcp11	2.5261	2.5684		Jag2	2.0357	2.2326
NM_016669	2.8348	1.6834	2.7205	1.6841	Crym	16537						Syvn1	4.2214	4.3695		Nutf2	2.4896	2.4915		Dpy30	3.2626	3.4384
NM_001166433	2.8222	1.8137	3.0408	1.9803	AU022751	8596						Peg3	2.4876	2.694		Tor3a	1.9874	2.0196		AK155468	1.7798	1.7729
NM_001130419	2.8428	1.6836	2.7953	1.7666	Hpca	23218						Sh3d21	2.9048	3.2131		Gm4402	2.6786	2.5583		Slc25a13	3.2941	3.6169
A_55_P2046123	2.8202	1.8369	3.0156	1.8561	A_55_P2046123	50248						Pparg	2.2919	2.8206		Atic	2.4845	2.5593		Aim1	2.253	2.1659
NM_177343	2.7388	1.6826	2.8813	1.7534	Camk1d	50251						Pafah1b3	4.178	4.39		3110001I22Rik	2.2444	2.3433		Vill	3.0328	3.8069
NM_008630	4.9223	3.45	4.9035	4.0515	Mt2	48812						Mbp	2.8088	3.1574		Miox	1.888	1.9638		Hexa	3.4552	4.2503
A_55_P2036086	2.9737	2.0048	3.1834	2.0604	A_55_P2036086	37867						Clcn4-2	3.165	3.4222		ENSMUST00000033688	1.732	1.7752		Il18	1.8302	2.1993
NM_011896	3.2458	1.9283	3.3677	2.3021	Spry1	38915						Epdr1	3.1747	3.4653		Gareml	2.4587	2.4219		Tfb1m	2.8766	3.1801
NM_001033638	2.9549	1.9523	3.1374	2.0237	Crxos1	17206						Smad6	2.2168	2.7967		Frat1	2.3603	2.4004		Oard1	3.1922	3.4195
NM_172689	3.3539	2.206	3.5435	2.6651	Ddx58	43583						Selk	4.0827	4.2986		Inhbe	1.9904	2.0149		Ltb4r1	2.1738	2.1158
NM_027406	3.6512	2.5146	3.8178	3.426	Aldh1l1	17486						Wnt9a	2.7782	2.8857		Nab1	2.147	1.9733		C330013F16Rik	2.4408	2.5344
AK045095	2.6605	1.725	2.9097	1.7209	Jam2	4403						Snx7	2.6178	2.9557		Fbrsl1	2.4995	2.5824		Mreg	3.0839	3.5479
chr3:75451370-75459674_R	3.0231	1.868	3.0612	2.1012	chr3:75451370-75459674_R	39550						Smarca1	2.9076	3.2646		Ankrd9	2.3389	2.4244		Fbxo5	3.5612	3.8495
NM_172702	2.5977	3.8492	2.6453	3.3374	Serinc2	36454						Ctsb	4.1091	4.4453		Metrn	2.7072	2.6627		Ubr5	3.6915	3.8097
ENSMUST00000167995	3.2651	1.9073	2.1184	2.0856	ENSMUST00000167995	21282						Rnpepl1	3.8732	4.0883		Nmt1	2.5891	2.6724		Sbsn	2.1548	2.4076
NM_030258	2.4443	3.2915	2.2922	3.4525	Gpr146	4148						Rpn1	4.7019	4.9638		Pdss1	2.5851	2.6652		Xkrx	1.9191	2.229
NM_001127189	4.0799	3.0902	4.2269	3.2958	Gm13157	18945						Lzts2	3.6007	3.8741		Shank3	1.9649	2.0129		Krt18	4.5553	4.6773
NM_145974	3.495	2.5845	3.8443	2.8369	N4bp3	9745						Serp1	3.8183	3.9582		Tceal6	1.8759	1.9095		Krt8	3.7169	3.8969
NM_028783	2.5382	1.7092	2.9073	1.6911	Robo4	33991						Lsr	4.2701	4.4565		Eif2s1	2.4692	2.4615		Evc	2.0702	2.6503
NM_008108	3.0712	2.0862	3.2316	2.1246	Gdf3	40707						Mogs	4.0425	4.3142		Dus4l	2.5312	2.4721		A_55_P2114318	2.3251	2.2867
NM_001164466	2.818	1.6982	2.8398	1.7935	Dpys	33419						Bcr	3.9752	4.2146		Pitpnc1	2.1636	2.1217		Tspan13	3.1123	3.6234
NM_145470	2.8394	1.7431	2.8595	1.8488	Deptor	2341						Mbnl2	3.4404	3.5168		En2	2.2049	2.3213		D13Ertd608e	1.7544	1.8125
NM_172530	2.8014	1.7785	2.9545	1.8851	She	4559						Sgpl1	3.898	3.9136		Gypc	2.0552	2.1222		Nes	2.5679	2.6331
NM_144855	3.4455	2.2621	3.567	2.3924	Cbs	6214						2610034B18Rik	2.7192	3.0312		D630039A03Rik	1.693	1.6864		Ogdhl	2.1478	2.426
NM_011950	3.0468	1.9151	3.0862	2.2105	Mapk13	18691						Hhex	3.0101	3.3715		C030006K11Rik	2.4042	2.5356		Rhbdf2	2.946	3.171
NM_011199	3.8623	4.3839	3.3795	4.6524	Pth1r	27315						Ddost	3.9038	4.2491		Abcc3	1.8317	1.9187		Ptgds	1.9081	2.5561
NM_001271538	3.3111	2.277	3.4108	2.416	Myh14	14317						Snrk	2.9574	3.3666		B4galnt4	1.7707	1.8249		Mettl4	2.3372	2.4986
NM_009789	3.0549	3.5548	2.9682	4.1981	S100g	55362						Rab11a	3.6857	3.9949		Samd9l	1.7995	1.8503		Fndc5	1.9295	2.2585
A_55_P2059732	3.3795	2.2757	3.3983	2.5171	A_55_P2059732	14923						Serinc5	3.0281	3.3241		Gpr133	1.742	1.6969		Rab34	2.9504	3.2412
NM_013484	3.4246	1.9041	3.3165	2.6626	C2	41836						Gng10	3.1201	3.3402		Klk13	1.7934	1.8558		Prrg4	2.0452	2.0076
NM_007515	4.0123	2.3595	4.2365	2.2922	Slc7a3	18772						Zxdb	2.5244	2.8995		Pura	2.1186	2.0884		Tnfrsf10b	3.2296	3.1268
NM_174991	2.8864	1.8413	2.919	1.8784	Bai1	29127						Cpm	2.9409	3.384		LOC553090	2.1294	2.0725		Mgll	1.9208	2.0968
NM_010260	3.0674	1.8088	1.8579	1.9974	Gbp2	2422						Iqsec1	3.3728	3.5681		chr14:55433382-55452757_F	2.3271	2.2517		Shc1	3.2064	3.3583
NM_153060	2.9469	3.4303	2.3507	3.6719	Spns2	47186						Atp6ap1	3.1114	3.4633		Adcy1	1.695	1.7234		Crct1	1.8193	2.1341
NM_198411	3.4773	2.609	3.4978	2.3385	Inf2	35675						Vamp8	3.2592	3.5514		Xaf1	2.3397	2.1035		Defa-rs1	2.2249	2.4031
NM_001081104	2.7661	1.8571	2.9939	1.8618	Chrna9	22763						Qsox1	3.6684	3.7684		Npcd	2.5066	2.4844		Gbp2b	1.7424	1.9159
NM_010382	2.9479	1.9556	3.2756	2.3338	H2-Eb1	10306						Nucb2	2.7819	3.0458		Ankrd34a	1.8788	1.9199		Apol7b	2.0127	1.9787
chr13:62376235-62376890_F	2.6804	1.7258	2.9025	1.8024	chr13:62376235-62376890_F	43449						NAP097543-001	4.475	4.7517		Slc47a1	1.7636	1.8679		Thbs1	2.2098	2.3733
NM_011169	2.3101	3.0654	2.147	3.3807	Prlr	46374						Rcbtb2	3.3058	3.476		Prdx6	1.7108	1.7721		Agtrap	2.8978	3.1994
NM_001205101	4.0013	3.0064	4.1001	3.2063	Gm13212	26953						Tmem132a	3.9867	4.1135		Msc	1.7488	1.7459		Clic5	2.2345	2.8754
NM_134102	3.3344	2.2966	3.6459	2.8897	Pla1a	28589						Fgfr3	2.4271	2.7027		Sohlh2	2.1472	2.3174		Pold1	3.5024	3.7019
NM_028608	3.1281	3.5561	2.4403	3.7224	Glipr1	15215						Amn	3.1897	4.2566		Paip2b	2.3833	2.5761		Dock6	3.3769	3.6605
NM_001199293	2.6017	1.6991	2.9514	1.8276	Tex14	5624						Rgl1	2.7044	2.9108		2610034M16Rik	1.6979	1.7526		Nol9	2.5748	2.7114
NM_207229	3.0247	1.9071	2.9551	1.9794	Plac9a	8255						Gnas	4.2718	4.4555		Phkg1	1.9309	1.9475		Spin1	3.5578	3.7818
NM_145621	3.1562	1.8846	3.1974	1.968	Camkv	33509						Arhgap23	3.7622	3.8842		42068	2.2274	2.2719		Serping1	2.782	2.8733
NM_001081169	2.9579	1.8728	2.9599	2.0028	Aspg	4491						Gltpd2	2.186	2.9471		Bcl6	2.349	2.2749		A_55_P2030702	2.7817	3.134
NM_001162933	3.7171	2.2413	4.0754	2.7859	Rpl10l	10715						Dkk1	3.4391	3.8775		Nrxn2	1.9853	1.9623		Gnpda1	3.8134	4.24
NM_001177832	3.4902	2.4736	3.5806	2.5631	Gm10324	19874						Gm11240	3.5839	3.6882		A_55_P1959017	1.9479	1.9648		Eps8	2.8814	3.4664
NM_001160012	4.2187	3.1269	4.3536	3.8491	Gjb3	7231						Id1	3.3148	3.7435		Zbtb44	1.921	1.9466		Tmem63a	2.4383	2.5598
NM_008871	3.1149	1.6463	2.8416	2.0361	Serpine1	23760						Dap	3.1868	3.5693		Tppp3	1.9798	2.0277		Dusp14	2.3069	2.4709
NM_010686	2.9563	1.8089	2.998	2.1575	Laptm5	46497						Gm12060	3.8032	3.9935		Gbx1	1.7273	1.7564		Hmgcs1	3.6087	3.8706
NM_176830	3.4407	4.1811	3.1002	4.189	Leprel4	53808						Papss2	2.5062	2.7717		chr18:36449530-36456800_F	2.1557	2.1066		Zfp7	3.2093	3.3904
NM_007666	2.3617	3.1374	2.0843	3.3916	Cdh6	4099						Ppib	4.2449	4.4791		Car9	1.8097	1.8937		ENSMUST00000105763	1.8039	1.8724
NM_145953	3.4313	2.664	3.6615	2.4857	Cth	24499						Pqlc2	3.6642	3.8388		Pyy	2.0098	1.8335		ENSMUST00000075999	1.7335	1.7854
NM_028797	2.7933	1.7569	2.9738	1.9214	Gtsf1	15898						Slc35f5	3.0436	3.4369		Ntn1	1.9038	1.8394		chr10:117021051-117038683_F	2.6036	2.7119
NM_001253386	2.306	3.4837	2.2971	2.939	Serinc2	51873						2010015L04Rik	4.4779	4.47		Cphx1	1.6946	1.7479		Ftsj3	3.0413	3.1671
NM_009519	2.462	3.2655	2.1571	3.2466	Wnt11	4827						Rpn2	4.4968	4.7313		1700042O10Rik	1.8692	1.9422		Efs	2.5232	2.6409
NM_175503	2.746	1.7981	3.2412	1.7625	Aard	3622						Asah1	3.1146	3.4562		Acsm4	1.6436	1.756		Dysf	2.0151	2.0943
NM_009154	2.1183	2.7541	2.0925	3.279	Sema5a	15391						Shisa5	4.0737	4.3519		Serpinb3c	1.8758	1.8365		A_55_P2105843	2.587	2.6076
NM_001164532	2.7054	1.7256	2.8048	1.77	Cpsf4l	17626						Gucd1	3.431	3.7617		Anapc15	1.9765	1.9949		Ctsc	2.4671	3.4314
NM_007905	3.3739	2.3666	3.4594	2.4856	Phc1	23289						Arf4	3.6678	3.808		Gm10367	1.796	1.8189		Gng13	2.1099	2.6066
NM_009382	2.8586	1.8561	2.874	1.874	Thy1	4548						Gga2	4.0811	4.4398		Ptrh2	2.2754	2.3288		Akap7	2.5278	2.619
chr13:62364360-62381775_F	2.6445	1.7494	2.8818	1.7625	chr13:62364360-62381775_F	43824						AK134484	3.5944	3.7122		Macrod2	2.2801	2.3608		Slc39a4	3.2475	3.987
NM_011313	4.1096	2.5717	3.2451	3.0421	S100a6	10834						Bmpr2	2.8582	2.909		Msantd2	2.2428	2.2907		Acta1	1.9788	2.2338
NM_001282006	2.6574	1.7889	2.9221	1.7763	Tekt1	45808						Sdsl	2.591	3.0836		Gm15299	1.9011	1.8839		Cgn	2.4047	2.8455
NM_011141	3.3619	2.0718	2.6214	2.284	Pou3f1	33044						Tmem165	3.7589	4.0461		Psd3	1.7767	1.7917		Gm17821	4.084	4.1663
NM_033373	2.395	3.3398	2.1813	3.1211	Krt23	23220						Nenf	3.933	4.0676		chr7:13533925-13544525_F	2.3196	2.1889		Galnt3	2.0833	2.816
NM_027982	2.7232	1.8803	3.0767	2.0324	Ppm1j	8257						Galnt2	3.8146	4.1493		Dgke	2.1917	2.3199		Aqp3	2.2509	3.1152
NM_025622	3.2992	2.3158	2.3033	3.2505	Lgals2	54932						Brwd3	3.1541	3.291		chr4:145000941-145148666_F	1.7797	1.8194		Meg3	3.5842	3.592
NM_172506	1.9707	3.0691	2.119	2.9589	Boc	43349						Hgsnat	3.0613	3.3307		8030425K09Rik	2.0843	1.9327		Uba2	4.0849	4.2989
NM_010858	3.0495	2.0766	3.0897	2.1073	Myl4	20586						Bcar1	3.5531	3.7296		Gzme	1.8147	1.8768		Impdh2	4.2336	4.376
NM_030244	3.8035	2.7695	3.7658	2.9241	Ier5l	17903						Dgat2	3.0143	3.4051		TC1695922	2.0707	2.1362		Gm15753	1.808	1.8748
NM_021397	3.1091	1.9475	2.9869	1.9565	Zbtb32	15070						Agpat4	4.2772	4.4597		Zfp169	2.0223	1.9746		Trp63	3.2973	3.2611
NM_007469	4.2207	3.2224	4.3603	3.4741	Apoc1	38508						Ptpn21	3.0585	3.0422		Mthfs	2.0495	2.1675		Gbp3	1.7968	1.9659
NR_040470	2.9044	1.8916	2.9291	2.0072	BC033916	49259						Hdc	2.2439	2.5959		Fzd5	1.9375	1.9816		Eno3	2.514	2.6529
NM_011518	2.9253	1.909	3.1346	1.9504	Syk	31898						Pkdcc	3.6096	3.4052		Kcnj10	1.8391	1.9169		Kat2a	3.1112	3.3315
NM_001198790	3.8624	2.8777	3.7872	2.7718	Ak1	33461						Smarca1	2.9076	3.2646		Apba2	1.9986	2.0875		Kars	4.005	4.1995
A_55_P2007495	3.3655	2.1524	2.3205	2.2164	A_55_P2007495	44009						Smad2	3.2663	3.4938		Ccdc159	1.9324	1.954		Gm11237	1.7343	1.7918
NM_001081134	2.2647	3.4746	2.0362	3.2797	Kcng1	42169						Naaa	2.9035	3.4394		Hrh3	1.8295	1.8135		Mlana	1.8289	1.8192
NM_145078	3.1536	2.1667	3.1727	2.2183	2610305D13Rik	47808						chr14:22267795-22319045_F	3.3113	3.4106		9930012K11Rik	1.9763	1.9677		chr6:34548561-34612216_F	2.1156	2.0541
NM_028046	3.0826	1.7863	3.0562	2.3791	1600014K23Rik	657						Gpr137b	2.6698	3.0653		chr15:5969454-5994540_R	1.8231	1.9052		Zmynd15	2.1625	2.2137
TC1685781	2.8408	1.6731	3.0772	1.67	TC1685781	45585						Man2a1	3.5333	3.7412		Murc	2.1095	2.0216		AV459180	2.2884	2.3184
NM_028841	3.66	3.033	3.7368	2.5774	Tspan17	46622						Polg	3.3198	3.6492		Dnah10	1.7771	1.7416		Odc1	3.2083	3.2792
NM_021480	4.7168	3.4866	4.8951	4.0854	Tdh	32024						Rffl	2.9306	3.0106		Neil3	1.9005	1.8267		Klhl13	3.4624	3.8649
NM_007693	2.9171	1.8375	3.0722	1.8765	Chga	36638						Mfsd7c	2.9861	3.0311		chr7:49833703-49847915_R	1.8222	1.8895		Sct	2.6533	3.153
A_55_P2090279	3.2953	2.0707	2.2521	2.1851	A_55_P2090279	43961						Gpr137b-ps	2.8994	3.238		chr1:138528250-138538250_F	2.2001	2.0953		Polr3g	2.8795	3.1035
NM_146100	3.2011	2.1473	3.0995	2.209	Ina	27048						Mdk	3.9871	4.2874		2900001G08Rik	2.1789	2.1417		A_55_P2041581	2.7428	2.9445
NM_001038643	2.6961	3.3316	2.0729	3.0797	Slco3a1	31651						Sh3bp5	2.6722	2.8368		Galnt16	1.869	1.9089		Mall	1.7134	1.7387
XM_003946423	2.9465	1.7882	1.9431	1.7599	Gm2016	47162						NAP103489-1	3.9272	4.188		Sall3	1.7745	1.76		Polr2b	3.2764	3.5274
NM_001040397	2.4106	3.2961	2.2075	3.5109	Filip1l	37139						Ehd1	4.5617	4.7413		chr7:50403100-50418175_F	1.9936	1.9787		chr11:97457180-97487074_F	2.5393	2.6917
NM_001085522	3.7346	2.7307	3.7542	2.9155	Gm13251	46209						Sc5d	3.0835	3.295		A_55_P2152184	1.7812	1.7894		BC080695	2.2329	2.329
NM_010137	3.7618	4.9339	3.4646	4.8182	Epas1	50610						NAP097565-001	4.0952	4.3703		Cyb5r2	1.9065	1.9195		Flnc	2.9637	2.9179
NM_172723	3.7595	2.8266	3.9838	3.2064	Adap1	28641						1810019D21Rik	2.7896	2.8573		Ubash3a	1.7621	1.8121		Lsp1	2.0566	2.1493
NM_010139	3.7894	2.6978	3.8541	2.6477	Epha2	2195						Amotl2	3.4042	3.5861		Anp32a	1.9495	1.9853		Dpy30	3.2626	3.4384
chr8:119092623-119094219_R	3.3635	2.3769	3.4939	2.582	chr8:119092623-119094219_R	49886						Emid1	3.2048	3.5605		1700003M02Rik	1.6341	1.6785		Has2	1.8336	2.0625
NM_153127	3.2397	2.0752	3.1466	2.0933	Mmrn2	27263						Bin1	3.4553	3.5403		Scn3a	1.7601	1.786		Trp53inp1	3.2944	3.2832
NM_001101433	2.9392	2.1701	3.1169	2.0162	Zcchc24	17480						Cgref1	3.585	3.7688		Lrrcc1	1.7952	1.8187		4933402E13Rik	2.0693	2.9721
NM_001039000	2.87	1.9495	3.1074	2.1178	Kif5a	2622						Gmds	3.3439	3.6802		Lrrn4cl	1.7673	1.9659		Gm21319	1.6873	1.7014
NM_001177546	3.1212	2.1292	3.0712	2.1373	Zfp600	31740						Lpcat3	3.505	3.6548		Elovl4	1.9512	1.9476		Mal	1.7075	1.7659
NM_133654	2.6682	1.7628	2.7947	1.7582	Cd34	34221						Dnajc3	3.3513	3.4444		Gfra4	2.0901	2.1559		Top3b	2.9843	3.0668
NM_177913	2.9378	1.7614	1.9873	1.8065	A430089I19Rik	25942						Amfr	3.3674	3.4121		Ttc39b	1.9555	2.0367		Gpn1	3.3605	3.4999
NM_024441	3.2743	3.9882	2.8755	3.8994	Hspb2	6965						Tpm1	3.1853	3.3316		8430419L09Rik	1.9321	2.0107		Mcm3	3.7461	3.9502
NM_028679	2.6538	1.7944	2.8879	1.8494	Irak3	11200						Fam216a	3.7573	3.8798		Ccdc3	1.6501	1.7126		AK156275	2.5957	2.6426
NM_008586	3.2616	2.2266	3.2528	2.0442	Mep1b	41253						Txndc5	3.1105	3.3901		Klhl24	1.9644	1.9819		Fpgs	3.2534	3.4563
NM_010917	3.6852	4.6231	3.8497	4.7704	Nid1	54799						BC094435	3.4564	3.5399		B230308N11Rik	2.0181	2.001		Trim44	3.6392	3.9174
NM_027903	2.7763	1.7535	2.8454	1.9576	Dhdh	15913						Nudt11	2.8398	3.3659		Rhbdl2	1.839	1.9245		A_55_P1998811	2.5343	2.5889
A_55_P2004901	3.6277	2.1659	3.9854	2.6997	A_55_P2004901	1795						Cryz	3.9079	4.1156		Mfsd6	2.0735	2.0148		Tmem184a	2.0353	2.51
NM_010168	2.5956	2.8336	2.4916	3.6825	F2	8752						Morf4l2	2.5609	2.4066		chrX:12760566-12761600_F	1.9031	1.9419		Fjx1	2.4791	3.2437
NM_011851	2.8618	1.9511	3.1203	2.2169	Nt5e	21365						Tmed1	4.203	4.4474		Vmn1r65	1.8811	1.8944		LOC102308570	3.918	4.0615
NM_009864	3.6302	2.4552	3.6911	3.0391	Cdh1	3717						Mapkapk2	3.3245	3.4407		chr8:74473445-74496948_F	2.0241	2.0393		Mt1	4.3785	4.7571
NM_001077353	2.7188	1.9224	2.993	1.9784	Gsta3	41049						Sil1	3.7966	4.0771		Cpt1b	2.057	1.9971		NAP114371-1	4.3172	4.4638
NM_010176	2.9015	1.9022	3.0107	2.0723	Fah	49607						Slc22a23	2.5851	2.9491		Cd80	1.7341	1.7504		Zkscan5	3.1201	3.3558
AK078677	2.7179	3.5365	2.8661	3.9927	Rap1gap	814						Cmtm8	3.0698	3.05		Fbxo24	1.9906	2.0655		Mcm2	3.4618	3.6768
NM_019417	3.8292	2.6968	3.6601	3.7129	Pdlim4	478						9630010G10Rik	3.4308	3.2372		Gas7	1.8801	1.9069		Cpped1	3.087	3.3622
ENSMUST00000066489	2.6307	3.4302	2.3337	3.3688	Leprel4	8531						Serf1	3.4516	3.7297		chr3:034856791-034869544	1.7577	1.8054		Comtd1	3.4036	3.4776
ENSMUST00000107229	4.1431	3.1376	4.1504	3.4685	Pip5k1a	14098						Vasn	2.8072	3.018		Gm4430	1.9064	1.9815		Slc9a3r1	2.5079	3.273
NM_019448	4.3388	3.3602	4.4277	3.6506	Dnmt3l	43394						X16670	3.4026	3.5241		Gsc2	1.8474	1.9018		A_55_P2175822	1.7471	1.9037
NM_009880	2.6998	1.8159	2.8763	1.8927	Cdx1	17949						Inadl	2.7687	3.0591		Plekhg4	1.9914	1.9231		Habp2	3.3853	4.1711
ENSMUST00000071093	3.0718	2.1844	3.2474	2.2766	Rims3	33939						Chn2	3.353	3.2509		Plekho2	1.8659	1.924		Cxcl12	2.2054	2.5672
NM_007742	2.6012	1.8169	2.9044	1.8562	Col1a1	26551						Slc30a4	3.2852	3.4459		Kank4	1.748	1.8303		Acsl3	2.5145	3.0245
NM_001033452	2.4475	1.6829	2.7602	1.7127	Accsl	14823						BC029722	3.6962	3.868		St8sia1	1.9082	1.8887		Trim6	2.008	2.1299
NM_021492	3.076	1.9104	2.8757	2.2921	Ap3b2	23441						Magt1	3.3134	3.4254		Zfp536	1.7781	1.7742		Prss23	2.2594	2.512
NM_010425	2.6924	1.7601	2.9919	1.7692	Foxd3	14426						Pdcd6ip	3.4809	3.7634		Gm2483	1.7254	1.8269		Las1l	3.0248	3.2827
NM_018790	2.8312	1.9501	2.9961	2.012	Arc	22785						Zc3h7a	3.4265	3.5701		Rbbp4	2.0042	1.9888		Fam151a	1.9674	2.1102
NM_008939	2.495	3.5904	2.1188	3.1427	Prss12	17461						Tm9sf3	3.3899	3.5421		Tbc1d10c	1.7926	1.91		Tmem30b	1.7656	2.379
NM_001164075	4.0949	3.3125	4.3554	3.4678	Tgif1	16837						Ankrd1	2.8866	2.5301		BC021614	1.8995	1.7951		Gprasp2	2.8507	3.1095
NM_001039385	3.074	1.8379	2.4453	1.9845	Vgf	28443						Alg5	3.5687	3.6653		A_52_P187677	1.8262	1.8856		A_55_P1960936	3.0012	3.1491
NAP061760-1	3.0923	1.836	2.4207	2.0407	NAP061760-1	51900						Sun2	3.8496	4.1937		Hsd17b1	1.7592	1.799		As3mt	2.0191	2.749
NM_175433	4.0187	2.9975	4.1514	3.1884	Zfp710	49276						Ctsd	4.4929	4.6109		Trim36	1.9051	1.9114		Gpatch4	3.6154	3.7863
NM_001168256	2.8664	1.8541	2.83	2.002	Tmem40	50633						Atp1a1	4.2203	4.4235		A730009E18Rik	1.8102	1.7431		Gm8300	1.6694	1.7182
NM_198249	2.9062	3.8324	2.5356	3.4247	Arhgef40	36495						A_55_P2145557	3.5909	3.7881		TSIX	1.836	1.8766		Gm2085	1.9925	2.25
NM_001161767	3.3759	2.436	3.3211	2.2218	Galnt6	19968						Appbp2	4.0369	4.178		Soga3	1.9009	1.8478		Psmb10	3.3647	3.526
NM_138944	2.2442	1.5923	2.9913	1.6173	Pou4f2	21910						Afap1	3.1776	3.2388		9130230N09Rik	1.7888	1.8355		Ppp2r5c	2.6859	2.9394
NM_008161	3.2682	4.1741	3.0058	4.1833	Gpx3	13300						Anxa4	3.3976	3.6059		Zcchc18	1.8017	1.7909		A_55_P2136612	2.3958	2.7067
A_55_P2001523	2.8129	1.6857	1.7516	1.7439	A_55_P2001523	31659						Zwint	3.9598	4.1617		Dleu7	1.6567	1.7106		Stap2	2.2224	2.8771
TC1719062	2.4763	1.6969	2.7855	1.7508	TC1719062	12286						Itm2c	3.221	3.4672		chr12:82457625-82476325_R	1.8666	1.9354		chr9:114412295-114418384_R	2.8711	3.146
NM_183161	3.3722	2.1381	3.5454	2.9237	Slc17a9	16471						Stra6	2.9628	2.9655		Sema5b	1.8512	1.8447		ENSMUST00000098289	1.7856	1.9149
NM_008518	2.8994	1.7297	2.8477	1.7922	Ltb	46517						NAP072136-1	3.0551	2.7976		Cpxm2	1.8109	1.8755		Palm3	2.8551	3.1984
NM_001163625	2.6607	1.7911	2.8226	1.8507	Sult6b1	50827						Mlec	2.9055	3.1457		Car11	1.8888	1.9397		Mex3a	2.6088	2.8234
NM_001039048	2.5364	1.6524	2.6437	1.6923	Trim63	16266						Gale	3.7044	3.8656		Myh8	1.959	1.898		A_55_P2093665	2.5188	2.6884
NM_153508	3.1307	2.225	3.4171	2.3941	Clstn3	42565						Irs1	3.0246	2.9973		Gpd1	1.753	1.7835		Sigirr	2.438	2.9944
NM_133686	2.9964	1.8574	3.2252	2.2471	Qprt	44490						Gramd1c	2.675	2.8435		Loxl1	1.7807	1.8135		Cldn4	1.8498	2.0306
NM_053195	2.8571	3.5799	2.7028	3.747	Slc24a3	40868						A_55_P2018091	4.1393	4.2125		A_55_P2131048	1.8418	1.8913		Idi1	2.9753	3.238
NM_001122954	2.5833	1.7587	2.7494	1.7273	Pla2g5	6037						Gch1	3.199	3.3208		Gnal	1.8708	1.9038		Llgl2	3.4175	3.6393
NM_178877	2.4255	1.8028	2.9273	1.8142	Slc9b2	39253						Abhd4	4.3143	4.4068		Cryge	1.664	1.7314		A_55_P2051596	2.3914	2.3929
AK139836	3.9071	2.6696	2.9554	2.6317	AK139836	8067						Pcyt1a	3.4573	3.6146		chr7:114369337-114407862_R	1.856	1.7928		Rimkla	2.287	2.2944
NM_008788	3.728	2.8555	4.0423	2.9905	Pcolce	28928						Htra1	4.2311	4.72		Txlng	1.8585	1.8406		Ash2l	3.5251	3.8322
NM_008122	2.9654	2.077	3.1238	2.2196	Gjc1	37415						Plekhh1	3.5103	3.9298		Rpl3l	1.8208	1.7779		3830417A13Rik	1.863	2.2033
NM_177224	2.9881	1.9503	2.8298	1.9744	Chd9	51995						Rab11fip5	3.4417	3.5998		Ppef2	1.7836	1.8221		Echdc2	3.2244	3.6385
NM_001081376	2.6307	1.7067	2.7011	1.7736	Chd5	43470						Slc7a9	1.8172	2.5562		A230065H16Rik	1.703	1.8096		Pdlim4	2.6968	3.7129
NM_080854	2.7997	1.7813	2.8547	2.0773	Slc34a3	48992						Ifngr1	3.0417	3.2436		Map1a	1.7268	1.7666		Errfi1	3.1288	3.1565
NM_011670	2.6825	1.9514	2.9776	1.9327	Uchl1	50458						Gm16525	3.8628	3.6054		AK139043	1.7288	1.7302		Gm4303	1.8772	2.0785
NM_001039209	3.328	2.3889	3.328	2.5067	Gm13152	44891						A_55_P1996952	3.4039	3.4207		Pcsk1	1.7632	1.7964		CV783874	1.7546	1.8558
NM_019949	3.8544	2.6537	3.3234	3.0008	Ube2l6	9202						Timp1	3.8375	4.0589		Dcstamp	1.683	1.7328		A_55_P2079757	2.7187	2.8613
NM_001285788	2.551	1.7844	2.896	1.8803	Ildr1	29314						LOC100505064	4.2268	4.5355		Trim61	1.7231	1.6563		Pfkfb3	2.8086	2.8478
A_55_P2002460	2.1426	3.0763	2.0856	2.9431	A_55_P2002460	33992						Calu	3.292	3.4894						Fam107b	2.2816	2.6272
NM_009144	2.8064	1.8376	2.9467	1.9272	Sfrp2	53127						Fkbp9	3.8512	4.0753						NAP097432-001	4.272	4.4014
chr16:3111550-3130500_R	2.9668	1.9552	2.8589	2.0338	chr16:3111550-3130500_R	33284						Pea15a	3.0975	3.2057						Plp2	3.3764	3.6471
NM_011819	2.8493	1.9309	3.0464	1.9307	Gdf15	6354						Smim14	3.4152	3.7233						Krt7	1.9139	2.0852
NM_013526	1.94	2.7758	1.8505	2.844	Gdf6	52108						Sertad2	3.4632	3.6005						ENSMUST00000086050	1.7755	1.8503
NM_001127188	4.1972	3.2767	4.1685	3.4291	Zfp534	17905						Gna12	3.708	3.9401						A_55_P2107785	2.0939	2.1799
NM_018816	2.8928	2.1533	2.313	3.2789	Apom	13669						Slc39a7	4.5173	4.7366						Zfp467	1.7113	1.7823
NR_040528	2.0205	2.7498	1.9982	3.046	Gm9926	6378						Neat1	3.8215	3.7243						9430038I01Rik	2.795	3.0932
NM_134257	3.3431	2.4491	3.3597	2.496	Rgs3	42528						Ldlr	3.3688	3.4788						Entpd2	2.0679	2.5266
chr4:146017200-146029700_F	2.586	1.7709	2.7993	1.8034	chr4:146017200-146029700_F	54809						Rit1	3.8054	3.9434						Slc16a11	1.9827	2.425
AK155468	2.8741	1.7798	2.0239	1.7729	AK155468	3172						Akap2	3.3424	3.1651						Amn	3.1897	4.2566
NM_198610	2.3977	1.6351	2.8504	1.6313	Igsf21	6179						Ap1s3	2.7153	2.8397						EU234054	3.5565	3.8005
NM_019535	2.6111	1.7462	2.8358	1.891	Sh3gl2	46882						2410022M11Rik	3.1589	3.5255						Specc1	2.8515	3.0222
NM_009335	3.2689	2.2176	3.0662	2.3506	Tfap2c	25460						Itfg1	3.6343	3.985						Tnfrsf25	2.1216	2.463
NM_001159487	2.4909	3.4621	2.662	3.6046	Rbp4	18489						2810468N07Rik	2.5662	2.9541						Tm7sf2	2.7916	3.1069
NM_009593	3.1278	1.9638	3.2659	2.1547	Abcg1	27236						Xbp1	4.4042	4.6249						Grtp1	3.0279	3.4377
ENSMUST00000106892	2.8999	1.8277	2.0251	1.83	Usp17lc	15932						Rusc1	3.4186	3.6494						Pvrl1	2.8115	3.2634
NM_011297	5.1897	4.6921	5.4152	4.3355	Rps24	4798						Rhoq	3.3027	3.4784						6430411K18Rik	1.7148	1.793
NM_133219	2.8633	1.983	2.8834	2.005	Gcnt2	50466						Camk2d	2.8916	3.0851						S100a6	2.5717	3.0421
NR_040539	2.9107	1.7634	3.0901	2.0143	2410007B07Rik	44496						Atg16l2	2.6824	2.9511						Aebp1	2.6492	3.3213
ENSMUST00000062202	2.7507	1.7765	2.6433	1.8268	Sned1	34774						Pitpnm2	3.1226	3.2001						Acsl1	2.5614	2.9815
NM_020332	2.8014	3.2766	2.4565	3.6444	Ank	49832						Cmtm4	2.665	2.9106						ENSMUST00000139828	1.852	1.9688
NM_008940	2.9782	1.9549	2.9901	2.3674	Klk8	35293						S100a13	3.4728	3.6565						Rgs11	2.1342	2.1985
NM_001081155	3.0548	3.8732	3.2369	4.3379	Rap1gap	1096						Dip2a	3.0983	3.2093						Gm7849	2.1783	2.35
NM_001135150	3.069	3.5621	2.5962	3.6897	Slc39a8	31541						Glt8d1	3.4744	3.6725						Pim2	2.1978	2.1739
NM_001168502	2.8245	2.1467	3.0824	2.0569	Zfp57	33552						Inadl	2.7687	3.0591						Hunk	2.9827	3.3673
NM_009477	4.1185	2.9757	4.5141	3.157	Upp1	38729						Dnajb14	3.3552	3.5205						BB237529	2.4751	2.4713
NM_007811	2.8958	3.9992	2.5471	4.1459	Cyp26a1	38864						Psen1	3.1963	3.4359						Pla2g7	2.2621	2.3174
NM_008557	2.7276	3.0631	1.894	3.3537	Fxyd3	42819						Ost4	3.9062	4.1525						Plch2	1.7527	1.7959
NM_013585	2.9887	1.9254	3.2545	1.9829	Psmb9	47317						Sec11a	3.6754	3.8223						Fut1	1.7062	1.7061
NM_001013756	2.8098	1.9145	3.0081	2.1368	Grhl3	9163						Krt42	3.1407	2.9433						Cdadc1	2.6891	2.9102
NM_178907	3.7356	2.8633	3.7273	2.9219	Mapkapk3	21324						AI597468	3.6178	3.8674						Tgm2	1.8987	2.1387
NM_010904	3.2208	2.3611	3.3515	2.5609	Nefh	46228						Psenen	4.0166	4.2234						Ifitm7	2.7896	3.0923
NM_019394	2.9969	2.0934	3.1071	2.0786	Mia	29282						Jund	4.0354	4.1762						A_55_P2007495	2.1524	2.2164
NM_172415	2.9036	2.0836	3.1414	2.3028	Arhgef10l	1521						Cd99	3.1741	3.9677						Irgm1	1.7527	1.9072
NM_019395	2.7886	1.6994	2.2493	1.7061	Fbp1	52743						Adam15	4.0867	4.217						Ctnnal1	2.7298	3.0537
NR_037145	3.0812	2.2313	3.3211	2.5479	Alg13	55439						chr17:3004525-3086000_F	3.9129	3.9648						Jam3	2.9801	3.389
NM_011595	3.3165	3.806	2.5355	4.0992	Timp3	31908						Ubash3b	3.3621	3.7248						Gsn	3.3238	3.6735
NM_001039494	2.7276	1.9	3.117	2.1633	Tex40	50831						Pld3	3.5619	3.8143						Gbp2	1.8088	1.9974
NM_022435	2.8551	1.8378	1.8786	1.822	Sp5	29281						Apoa2	1.8153	2.5218						Glo1	3.6071	3.8471
NM_028544	2.7576	1.8936	2.8317	1.9464	Rasip1	24923						Cndp2	3.7943	4.2232						Cldn7	3.3226	3.903
NM_019412	3.2374	2.3221	3.254	2.4521	Prx	31764						Slc25a4	4.8585	4.9378						Anxa3	2.2036	2.4473
ENSMUST00000113163	3.4161	3.681	2.8328	3.9887	Nxf7	50092						Ngfrap1	4.146	4.2382						Msln	1.7854	1.9683
NM_010203	2.9645	1.7241	2.3629	1.7288	Fgf5	31567						42251	2.6031	2.7321						Itga3	2.0839	2.3549
NM_080575	3.4586	2.6694	3.7722	2.9939	Acss1	13276						Fam3c	3.6554	3.8584						Gm11554	1.7792	1.8116
NAP018810-001	3.0969	1.9856	2.1732	2.0636	NAP018810-001	28363						Mafk	2.7685	2.8911						Rhoc	3.5904	3.9823
AK136568	3.0537	1.9531	2.91	2.4803	Gm10134	22610						H2-K2	3.1745	3.6921						St14	2.7403	3.2234
NM_027399	3.0214	2.1869	3.0694	2.173	Steap1	44256						Nucb1	3.9014	4.0716						Psrc1	3.3024	3.4076
ENSMUST00000096363	2.7831	1.8992	2.9059	2.1108	Tmem28	15390						Gm4980	2.5733	2.537						Ahr	2.1301	2.3921
NM_010734	2.6966	1.8889	2.9264	1.9222	Lst1	21498						Ube2e2	3.1901	3.4094						Wnt4	2.5849	2.3268
NM_175172	3.025	3.6009	2.9469	4.0079	4930506M07Rik	39953						Mknk2	4.0731	4.2419						Dbp	2.8598	3.1077
NM_011125	2.9966	2.1108	3.3078	2.1177	Pltp	44474						Xpnpep1	4.5913	4.7642						Lrrc32	2.0669	2.1813
NM_030676	3.4097	2.1718	3.6663	2.3695	Nr5a2	13350						ENSMUST00000178331	3.4477	3.5427						Abhd11	3.0065	3.2062
NM_197986	2.6325	3.296	2.176	3.3194	Tmem140	14595						Zfp948	2.9492	3.2832						Acad11	2.923	3.1355
NM_145144	2.8845	1.8659	2.7351	2.0451	Aif1l	43099						Agpat6	3.9176	4.0775						Dusp2	1.8527	2.046
NM_033217	2.778	2.081	3.0538	2.0157	Ngfr	3218						Fgf3	2.841	2.9378						Lamb3	1.8387	1.8647
NM_153166	2.9904	2.2466	3.2038	2.2393	Cpne5	35843						Grn	3.8651	4.1267						Mettl4	2.3372	2.4986
NM_145227	2.445	1.6874	2.6394	1.6866	Oas2	51073						Cxcl10	1.9506	2.4836						Prss8	2.3234	2.7911
NM_009434	2.8104	1.7844	2.742	2.0949	Phlda2	52241						Agpat3	3.6766	4.0679						Mutyh	2.3049	2.5805
NM_001085516	2.8258	1.7483	1.8031	1.7343	Gm12794	14460						Sec24a	2.9065	3.1678						Tmem59l	2.1504	2.2953
NM_011382	2.7901	1.859	2.7691	1.9289	Six4	40379						Tmed9	3.2468	3.3501						Slc25a1	3.2859	3.4896
NM_001163457	2.855	2.7477	2.29	3.4799	Mttp	39691						Gm4924	2.6935	2.7277						Hmgb2	4.0657	4.2544
NM_023279	3.0914	2.7817	3.4191	2.2858	Tubb3	25162						Tm2d1	3.349	3.5476						Fdps	3.6978	3.9027
NM_030694	3.8303	3.0265	4.0715	3.4054	Ifitm2	52224						Ssr4	4.1671	4.4167						Ripk4	3.1417	3.3929
XM_003945419	2.6607	1.8257	2.8302	1.9364	B230311B06Rik	6868						Kcnk6	2.8986	3.3572						Zfp386	2.8515	3.0174
NM_146188	3.2967	2.3752	3.2118	2.4506	Kctd15	1039						Sppl2a	2.8435	3.0209						Qdpr	3.0592	3.3903
chr1:87343550-87362900_F	2.8849	1.7853	2.1426	1.8589	chr1:87343550-87362900_F	32023						4933434E20Rik	3.9342	4.0332						Myo7a	2.5089	3.5879
AY360472	3.2653	2.149	2.7813	2.3065	Nlrp9c	42099						AK145655	3.152	3.1937						Nudt4	3.4326	3.6686
NM_001163143	1.7698	2.5097	1.7792	2.7419	C2cd4a	43246						Sumf1	3.3935	3.5569						Slc13a5	2.8018	3.0445
NM_145554	3.0265	3.7074	2.8444	3.756	Ldlrap1	1423						Palld	3.5251	3.5401						Etl4	2.9542	3.1278
NM_008554	3.084	1.9759	2.8654	2.4738	Ascl2	27020						Slc35b2	3.6751	3.9051						Esam	2.1651	2.5257
NM_033077	2.3971	1.7149	2.7479	1.7875	D1Pas1	50069						Snx9	2.8773	3.2085						Mcm3	3.7461	3.9502
NM_139206	2.8144	1.741	2.3184	1.8552	Arap3	16568						Dsp	3.0227	3.1687						Ncl	4.3433	4.4726
NM_010074	2.6394	3.123	2.3818	3.4639	Dpp4	51632						Lmo4	3.6769	3.8704						Dopey2	2.6026	2.7918
NM_008511	2.449	1.7942	2.7611	1.7425	Lrmp	21301						Chst14	3.0748	3.1511						chr2:150008075-150101675_F	2.5662	2.6948
NM_033478	2.597	1.8123	2.7502	1.8212	Ly6g6d	49567						Prmt2	3.5017	3.6289						Oasl2	1.7502	1.8135
NM_027227	2.5515	1.8108	2.7271	1.7652	Glod5	38972						Sdcbp	3.1116	3.3573						Lmnb1	3.5367	3.6703
NAP061827-1	3.2035	2.3181	3.1862	2.4366	NAP061827-1	44778						Bmi1	2.9757	3.2894						Tpm1	3.1853	3.3316
NM_028838	2.6741	2.0382	2.9258	1.8718	Lrrc2	20976						Arf3	4.1043	4.3271						Tesc	2.6052	2.787
NM_175687	3.0701	2.1452	3.2036	2.5878	A230050P20Rik	10451						Clptm1l	3.3336	3.5936						A_55_P2152836	3.7894	3.9458
NM_177292	2.9537	1.9879	3.1559	2.1668	Wscd2	18810						Gyltl1b	3.2295	3.4819						Zfp764	2.8209	3.2665
NM_053214	2.5887	1.7978	2.7486	1.8088	Myo1f	38656						Dnajc10	3.8072	4.02						4930447C04Rik	1.9195	2.0943
NM_008663	3.3363	2.5089	3.2699	3.5879	Myo7a	27060						Nptn	4.0145	4.2146						Rin2	2.1748	2.4703
chr6:52046805-52072744_F	2.1673	1.7183	2.783	1.7563	chr6:52046805-52072744_F	47579						A_55_P2171196	3.6242	3.3858						Col22a1	1.7504	1.9352
NM_138653	3.006	1.9182	2.8176	2.3121	Bspry	11998						Gm9079	3.2785	3.457						Enpp2	2.1097	2.1348
NM_134159	2.855	2.0343	2.995	2.1195	Il17rc	47211						Atf3	3.1507	2.9127						Dag1	3.0625	3.2057
NM_146013	2.6724	1.7711	2.6671	1.8632	Sec14l4	13516						Flt1	3.2962	3.0862						42251	2.6031	2.7321
NM_177448	3.3203	2.0476	3.4559	2.2101	Mogat2	25385						Smim11	3.8605	3.9835						Tmem125	2.5031	2.9957
NM_172584	2.8223	2.1404	3.2055	2.3031	Itpk1	51098						Keap1	3.5639	3.7289						Sqle	3.4982	3.7164
NM_013566	2.9548	1.9101	3.1567	2.1233	Itgb7	37759						Clic1	4.7153	4.6135						Dock11	2.6517	2.8457
NM_023258	3.5945	2.6781	3.6981	3.3781	Pycard	41740						Papd4	3.6922	3.9836						Pacsin3	2.919	3.0284
NM_025276	2.9529	2.0302	3.132	2.3573	Evpl	32435						0610031J06Rik	3.806	4.0381						Tbc1d2	2.6085	2.9749
chr5:96591892-96606467_F	4.216	3.4445	4.4745	3.8176	chr5:96591892-96606467_F	51610						Tulp4	3.2063	3.1977						Ptpn13	2.7645	2.9914
NM_001256493	4.5243	3.6784	4.5887	3.8168	2210404O09Rik	28855						Dnajc1	3.309	3.4483						Cxx1b	2.668	2.9558
NM_009575	3.9843	3.1587	4.0611	3.3394	Zic3	10188						Cd68	2.7808	3.3348						Plin5	1.9584	2.4735
NM_026058	3.0364	1.9781	3.1991	2.2468	Cers4	24402						Trp53inp2	3.3713	3.3982						Plekhg5	3.2805	3.7142
NM_016687	2.612	1.8723	2.9476	2.1809	Sfrp4	43371						Adamtsl5	2.3455	2.5698						ENSMUST00000179230	2.9478	3.3761
NM_175483	2.2775	2.9815	2.1104	3.0397	Snx33	55773						Cgrrf1	2.8374	2.9773						chr2:71205705-71226510_F	1.7768	1.7738
NM_033603	3.9274	3.1897	3.8076	4.2566	Amn	7185						Zfp579	3.2946	3.488						Gpx2	2.5156	2.7614
ENSMUST00000039118	3.011	2.2102	3.2838	2.5897	Zic5	38192						Fam114a1	3.2885	3.3868						Kifc1	3.4187	3.5486
NM_176930	2.7938	3.4401	2.3613	3.2588	Nrcam	6300						Hnf1b	2.4041	2.8553						Llgl2	3.4175	3.6393
NM_001177565	2.9802	1.6694	1.8787	1.7182	Gm8300	48166						A_55_P2075000	3.3827	3.6272						Gm5039	1.9625	2.0118
chr8:119090566-119097735_R	2.7547	1.9519	2.9889	2.1423	chr8:119090566-119097735_R	46096						Wnk2	2.4443	2.7594						Cdx2	1.7863	1.9923
NM_027972	2.6148	1.8667	2.8493	1.9348	Ccdc19	31503						Cdc20b	2.0541	2.628						LOC101055890	3.4563	3.6042
A_55_P2038489	3.0567	2.1024	2.9467	2.1978	A_55_P2038489	19812						Adk	3.7609	3.7823						Psors1c2	1.8794	1.8931
NM_018810	4.2021	3.3921	4.3066	3.5844	Mkrn1	29295						Nfxl1	3.0287	3.1769						ENSMUST00000163216	1.8044	1.8159
ENSMUST00000092891	3.2018	2.4737	3.1815	2.3093	Cacng7	55559						Bad	3.7488	3.8793						Tcstv1	1.7395	1.7411
NM_139148	2.2962	1.6397	2.6461	1.7112	Clca4	34547						Arf5	3.787	4.0055						Tmem92	1.7325	1.7839
NR_033570	2.8805	1.8352	2.0945	1.8902	Gm7104	43725						Kcnk1	2.787	2.9885						chr1:87343550-87362900_F	1.7853	1.8589
NM_178396	2.8339	3.6993	2.6807	3.6664	Car12	18913						H2-Q7	3.1597	3.6322						Gm13119	1.7976	1.8634
NM_011776	2.6231	1.7827	2.6887	1.8322	Zp3	33465						Scand1	4.4619	4.6536						A_55_P2140171	3.2696	3.3215
NM_019955	2.9241	2.1969	3.3019	2.6065	Ripk3	39901						Slc25a22	2.9091	3.1919						AK149769	3.2999	3.2355
NM_001146292	3.3068	2.4532	3.4051	2.6402	Celf4	36402						Exoc6	2.9962	3.4122						Isg15	2.1834	2.3692
NM_001039720	2.4496	1.8719	2.9306	1.9781	9030619P08Rik	46424						Fam102b	3.0827	3.2755						Amot	3.6511	4.3158
ENSMUST00000099425	3.9698	2.9245	3.6711	3.2733	ENSMUST00000099425	40800						Zfp768	3.4804	3.5691						Bmp6	2.0883	2.5607
NM_031159	2.6996	1.8503	2.6938	1.8959	Apobec1	22058						Gm5640	2.3414	2.7035						Itgb3	1.6854	1.9286
NM_030703	2.2875	2.7264	2.6486	3.3939	Cpn1	11073						Ilk	3.7318	3.8621						Fgd4	3.3899	3.3247
NM_018754	3.0009	1.894	2.3871	2.0774	Sfn	55747						Pdlim3	2.1443	2.5402						Ctr9	2.6887	2.9411
chr1:183832694-183834125_R	3.214	2.4153	3.2965	2.4807	chr1:183832694-183834125_R	52455						Fam65a	4.1321	4.0932						A_55_P2068228	4.1784	4.3552
NM_011436	2.9608	2.1846	3.2562	2.5422	Sorl1	39655						Ulk2	2.5145	2.7388						chr7:67111261-67120697_R	2.6196	2.6317
NM_009116	2.7802	1.8707	2.7548	2.0345	Prrx2	11158						Trpc4ap	4.3993	4.5073						Ap1m2	2.4707	3.185
NM_001033336	3.3942	2.5091	3.4433	2.7018	Abcc4	55252						Efr3b	3.0302	3.2621						Mcm6	4.2866	4.5401
NM_029948	3.8309	2.6568	3.8324	3.1061	Pramef12	43924						Foxq1	3.6813	4.0477						A_55_P1978866	2.3574	2.4774
NM_001110337	3.2133	3.6084	2.6989	3.68	Gprc5c	45383						Mcoln1	3.9827	4.0894						Gtpbp10	2.741	3.0253
NM_001081162	3.2305	2.2675	2.9573	2.2815	Slc4a11	29525						Tmem98	3.3803	3.4066						G2e3	3.1152	3.1445
NM_026523	3.5793	3.9543	3.1543	4.1773	Nmb	51032						LOC101055889	3.5231	3.2668						Irf1	2.7431	2.9929
NM_009933	2.0233	3.1295	1.8929	3.2205	Col6a1	16964						Phldb2	3.4189	3.4667						Gm4312	1.9553	2.1608
NM_009526	2.7768	1.887	2.6881	1.9391	Wnt6	41596						Tmem129	3.1689	3.305						Osbpl5	2.7467	3.159
NM_028153	2.8302	2.0103	2.8252	1.9796	Eml2	40855						Tor1aip1	3.1265	3.2569						chr7:67111261-67120645_R	2.8418	2.8039
chr8:90048940-90049461_F	2.5346	1.7876	2.6848	1.7847	chr8:90048940-90049461_F	51468						Tmem184a	2.0353	2.51						Wdr86	2.5111	2.8675
NM_027837	2.5248	3.0492	2.2082	3.1961	Isx	34881						2200002D01Rik	3.7528	3.9835						Pold2	2.8347	3.0744
NR_028086	2.5741	3.4636	2.5464	3.6201	6330419J24Rik	42564						Rps6ka4	3.0653	3.2311						Eps8l3	1.7777	2.7936
NM_183152	2.739	1.7557	2.5401	1.9025	Plk5	45518						Reep6	3.1238	3.6577						Slc6a6	3.1956	3.5059
ENSMUST00000163216	2.7844	1.8044	1.905	1.8159	ENSMUST00000163216	25827						Extl2	2.8695	3.0657						Gm12794	1.7483	1.7343
NM_001033344	2.4278	1.7576	2.705	1.7856	Dusp27	55620						Slc38a2	4.0096	4.392						Susd4	2.7779	3.0079
NM_080437	2.8167	1.8983	2.8855	2.0221	Celsr3	38477						Zar1	2.3068	2.9716						Grwd1	3.157	3.3198
NM_011405	3.9073	2.613	3.8533	2.9051	Slc7a7	20670						Snx1	3.9316	4.3041						Glud1	4.0605	4.2326
NM_178250	2.2522	1.777	2.8779	1.9939	Pramel7	8738						H13	3.9414	4.1137						Tars2	2.9795	3.1234
NM_001001980	2.3724	2.9345	1.9246	2.9937	Limch1	47384						A_55_P2120956	2.494	2.7251						Glb1	3.1893	3.5442
NM_010900	3.5421	2.8923	3.7975	2.9432	Nfatc2ip	21332						Atraid	3.5128	3.8109						Igsf8	2.9102	3.22
NM_028615	3.6039	2.4053	3.6542	2.7783	Dppa2	47273						Ralgapa2	3.0821	3.255						Bcl2l14	1.956	2.3861
chr14:55433382-55452757_R	3.7561	2.9674	4.0654	3.3364	chr14:55433382-55452757_R	44795						Srebf2	3.0921	3.2794						chr14:26973425-26986650_F	2.4509	2.6806
NM_018744	2.3227	2.8541	1.9063	2.9017	Sema6a	29856						Slc35c1	3.6008	3.8539						Trim67	1.6823	1.6462
NM_026179	3.0414	3.5585	2.6044	3.4771	Abhd5	42717						Cacfd1	3.7003	3.9217						Cxxc5	2.7341	3.1192
NM_011817	3.7284	4.1562	3.1898	4.0366	Gadd45g	20560						Sts	2.7853	3.3325						NAP018810-001	1.9856	2.0636
NM_008795	3.4752	2.5907	3.4491	2.7647	Cdk18	35999						Tmem42	2.9234	3.2025						Ripk4	3.1417	3.3929
NR_028425	3.0133	1.9304	2.8737	2.0644	D7Ertd143e	43179						Gba	3.5289	3.7585						chr8:41730287-41746862_F	1.8638	2.0956
NM_016759	2.5869	1.7661	2.6958	1.9046	Rundc3a	45552						Mprip	3.2486	3.4646						S100a10	3.3784	3.3404
NM_007989	2.863	1.9059	2.9732	2.0036	Foxh1	33707						Galnt12	3.041	3.2675						Nelfa	2.8906	3.0619
NM_148927	2.7508	2.0447	2.8886	2.0244	Plekha4	50678						Pttg1ip	3.5518	3.855						Pelp1	3.159	3.3027
NM_021889	2.5866	1.8368	2.7641	1.934	Syt9	21950						Cutal	2.4234	2.7122						Kdm4c	2.9871	3.2662
NM_008492	4.1781	3.578	4.4509	3.6138	Ldhb	42893						TC1617187	2.4546	2.9195						Ecscr	2.0088	2.2404
NM_008726	2.3216	3.1021	1.9731	2.4611	Nppb	11207						Ubl4	3.9677	4.0444						2410127L17Rik	3.4912	3.7283
NM_008110	2.4032	3.1732	2.1379	3.0644	Gdf9	49416						NEAT1	3.8215	3.7243						Misp	1.8497	2.2902
NM_007494	3.4919	2.3591	3.6935	2.7832	Ass1	25001						Cers2	3.2297	3.3868						Dhodh	3.1755	3.3665
XR_141186	2.7428	1.7544	1.91	1.8125	D13Ertd608e	24311						chr5:143200557-143204033_R	2.7877	2.9241						Plk3	2.5997	2.7774
NM_025685	2.1987	2.9376	1.9564	3.0564	Col27a1	26714						Tuft1	3.2705	3.2171						Shb	2.9612	3.2312
A_55_P1986743	4.147	4.0968	3.1156	3.8094	A_55_P1986743	24108						Apoc2	1.994	2.6094						Ms4a10	2.1734	2.1788
chr4:146889650-146904300_F	2.4952	1.7878	2.7032	1.8314	chr4:146889650-146904300_F	50842						Galnt1	2.9428	3.163						Herc4	3.1882	3.1365
NM_016789	2.4895	1.7927	2.6848	1.7758	Nptx2	31608						Cnppd1	4.0808	4.2155						B4galt6	2.7434	3.0308
NM_001161844	3.3065	2.3064	3.1929	2.8484	Cblc	9096						Zfyve27	3.4861	3.7102						Zic2	2.258	3.1186
NM_008595	2.6257	1.8274	2.7268	1.9016	Mfng	52669						Dram2	3.0493	3.3382						Lgals2	2.3158	3.2505
NM_001100461	3.0621	2.0172	2.7932	2.1365	Pnma5	51352						Itgb1	2.9999	3.1193						Cdkn1c	2.5381	3.0172
chr1:183783306-183834531_R	2.4446	1.8503	2.8043	1.8716	chr1:183783306-183834531_R	47719						Tmprss2	1.9185	2.7625						Arhgap8	3.3773	3.6537
NM_178080	3.3936	4.0931	3.447	4.213	Pde4dip	43370						Slc38a1	4.1887	4.3379						T	1.7514	1.7389
NM_177811	2.7126	1.9682	2.975	2.1778	Zfp459	54334						Bex4	4.2451	4.517						Gm4340	2.4094	2.7533
NM_010832	2.9885	3.6144	2.6999	3.5512	Msl3	33598						Smco4	2.983	3.3306						Usp10	3.5765	3.8219
NM_001199996	2.6166	2.0693	2.0398	2.9721	4933402E13Rik	39694						chr10:97196521-97207471_F	2.8523	2.9823						Ptpn18	2.7983	3.3102
NM_001042660	3.0839	2.2765	3.2978	2.689	Smad7	44834						Pard6b	2.531	2.6649						Mrpl45	3.6537	3.7739
NM_178394	2.4762	1.7016	2.5163	1.7083	Jakmip1	4968						Minpp1	3.3158	3.5068						Aldoc	3.3592	3.6407
A_55_P2063426	2.9767	3.6925	3.1171	3.8634	A_55_P2063426	39264						Nudt10	2.5912	3.0768						A_55_P2113379	1.6583	1.6781
NM_001277184	2.6334	1.846	2.4873	1.7096	Gm14499	47503						Nt5c	3.9752	4.0529						Ddr1	2.2934	2.5769
NM_133977	2.6306	1.9513	2.9374	2.1573	Trf	45784						Prtg	2.8698	2.7432						Bmp8b	1.9307	2.0039
TC1636899	3.3376	2.5001	3.3428	2.6159	TC1636899	43091						Hcfc1r1	3.5256	3.7165						Dsc2	1.9617	1.9998
NM_029441	2.9447	2.1408	2.9785	2.2405	Cdyl2	30694						Tmem33	2.9991	3.1708						Mcm7	4.1192	4.2804
NM_001172055	3.3398	2.3123	3.9502	2.2282	Bdh2	31340						Trp53i13	3.6622	3.8089						Rbm25	2.3755	2.2116
NM_007702	2.3663	1.7718	2.6681	1.7686	Cidea	7344						Phf13	3.8658	4.0132						BB713741	2.9959	3.1453
NM_008012	3.7016	4.4552	3.8438	4.5849	Akr1b8	16257						Dcun1d2	3.2123	3.5156						Apom	2.1533	3.2789
NM_001014397	3.7776	2.8457	3.8839	3.1138	Gm13154	36071						Tnrc18	2.8874	3.0183						Gpc3	2.6144	2.8806
NM_009989	2.5048	1.8018	2.7887	1.9158	Cyct	34977						2900008C10Rik	2.3418	2.4897						Lama5	3.5601	3.5065
AK039014	2.8508	2.007	2.6299	1.9476	LOC100048452	17527						Tmem175	3.0591	3.3539						Htra1	4.2311	4.72
NM_001033281	2.143	2.8932	2.3307	3.0918	Prdm6	42933						Id3	3.0621	3.4924						Sema3b	2.2868	2.5718
NM_008437	2.106	1.7094	2.6865	1.7321	Napsa	6141						Mllt1	3.1202	3.3208						Xrcc5	3.0872	3.4098
NM_144953	2.8769	1.9451	3.0375	2.6758	1700019D03Rik	43438						BC030479	3.0778	3.0926						Galnt14	1.7558	1.807
NM_013560	5.2264	4.316	5.3056	4.9092	Hspb1	35793						H6pd	2.9548	3.1192						Prkci	3.6735	3.9119
NM_009017	3.287	2.4947	3.4093	2.6697	Raet1b	16202						Slc39a1	3.951	4.0943						Naip6	1.7775	1.9763
NM_173780	3.0453	3.6421	3.1174	3.9296	Klf8	5944						AI464131	2.7666	3.1854						Rec8	2.4934	2.8872
AF209907	3.1678	2.2731	3.2583	1.8819	Ramp3	5502						Ugdh	3.4222	3.5806						Apoe	4.5722	4.8653
NM_007897	2.4586	1.6975	2.6172	1.7648	Ebf1	44393						Efna1	2.7869	2.7412						Timd2	2.1047	2.3305
NM_028096	2.5962	2.0899	3.117	2.2502	2010300C02Rik	46514						Krtcap2	4.1855	4.3437						Artn	1.7971	2.0565
NM_001113368	2.3576	1.7918	2.7429	1.851	Ceacam2	3657						Gm2030	2.5916	2.4645						Efemp1	1.8351	1.9471
AA871626	2.8757	2.0346	2.917	2.2086	Defa1	55253						Rac1	4.2004	4.3335						Acadm	3.4316	3.8311
NM_001285454	2.8101	2.1014	2.9831	2.1422	Mapt	55328						Acp5	3.878	4.1093						A_55_P2156625	4.1831	4.3445
NM_008090	2.1095	2.9084	1.9754	2.6056	Gata2	5398						Mycn	3.8053	3.9778						Trim71	3.4788	3.6831
NM_175271	2.7297	1.8417	2.6007	1.902	Lpar4	3598						Slc16a13	2.6506	2.9794						Islr2	3.2498	3.3785
BB247860	2.7942	2.0333	3.032	2.399	BB247860	33082						Ccdc120	2.8724	3.096						Krt8	3.7169	3.8969
NM_016753	3.179	3.5335	2.777	3.7554	Lxn	45185						Inppl1	4.1085	4.1568						Khk	2.6793	2.9494
NM_020581	3.2313	2.1771	3.509	2.6052	Angptl4	21578						Mrs2	2.9442	3.0154						Plp2	3.3764	3.6471
NM_011962	3.49	4.0078	3.2697	4.1468	Plod3	681						Syde1	2.9517	2.8975						Stmn4	1.8484	1.8341
NM_019971	2.6732	1.9415	2.8145	1.9116	Pdgfc	9757						Bsg	3.9584	4.1587						Ptpn6	2.4795	2.8071
NM_009539	2.695	1.9192	2.7184	1.9252	Zap70	37716						1700052K11Rik	3.2084	3.3597						A_55_P2071846	3.4487	3.6228
NR_040355	2.7776	1.8693	2.8563	1.9089	Znf41-ps	52274						Ptov1	3.6446	3.9174						A_55_P2138500	1.8846	1.9177
NM_007532	3.2871	2.6605	3.6712	2.8554	Bcat1	39325						Phpt1	4.0209	4.249						Pdlim1	4.0673	4.1966
NM_178593	2.2794	2.7348	2.1394	3.0963	Rcsd1	17279						Cep112	2.4367	2.6499						Haus1	3.6321	3.8569
NM_001252438	2.8996	2.3376	3.2294	2.3164	D16Ertd472e	43544						Plekhh3	2.9979	3.127						A_55_P1973560	3.9476	4.0979
NM_028157	2.5805	1.9865	2.9038	2.0231	Spata31d1a	3950						Zhx3	2.6312	2.8748						Cdc5l	3.5178	3.7459
NM_021568	3.1813	2.4272	3.2801	2.5648	Pcbp3	43474						Hoxc9	2.4711	2.5359						Ctnna1	4.1147	4.2313
NM_026030	3.774	3.1988	3.9983	3.1621	Eif2s2	36391						Chst12	3.0588	3.1359						Cacybp	3.9572	4.112
NM_001162983	2.3531	2.8028	2.1505	3.1135	Lrrc38	23882						Hps4	3.69	3.9583						Gab1	2.4633	2.8754
NM_001163576	3.5713	2.6859	3.4687	2.7984	Parp10	40981						Plscr1	3.5021	3.6489						Prim1	3.6057	3.9298
NM_148935	2.4691	1.7048	2.5178	1.7455	Foxn4	10317						Derl1	3.6544	3.722						A_55_P2108351	1.9991	2.0541
NM_053085	3.2193	2.1493	3.3348	2.7247	Tcf23	40731						Chd7	3.8318	3.8731						Rad54b	2.5042	2.7397
NM_007801	4.0892	3.9247	3.3972	4.4784	Ctsh	13414						Oat	3.3909	3.6244						Ddx4	2.1786	2.5548
NM_021427	2.7117	1.9452	2.8136	2.0871	Fam181b	35633						Il11ra1	3.4551	3.6433						Col1a2	2.1328	2.248
NM_172583	2.8081	1.8874	2.5231	1.9701	Tmem63c	16854						Golga4	3.8746	4.2038						Epb4.1l2	2.0383	2.212
NM_009184	2.1724	2.873	1.9493	2.7035	Ptk6	44533						Pdia4	3.2299	3.3588						Slc35g1	2.9337	3.2698
NM_001081125	2.2709	1.6662	2.5684	1.7101	Gli2	39721						Eml3	3.6173	3.7306						Mtmr7	2.9608	3.3707
NM_029182	2.7684	1.9685	2.7442	2.0096	Rasd2	24559						Celf1	3.6869	3.7886						Grb7	3.1262	3.6373
NM_172285	3.5119	2.5229	3.4238	2.653	Plcg2	21680						Haus7	3.093	3.3588						Pdlim3	2.1443	2.5402
NM_023530	2.7295	2.9796	1.9994	2.8961	Pla2g12b	29618						Nrg2	3.4181	3.7111						NAP092468-001	3.6935	3.7431
NM_009259	2.5668	1.8045	2.6772	1.905	Spn	49342						Gstm2	3.6226	3.6659						Tescl	2.0648	2.4122
NM_001101431	2.5322	2.6072	2.0235	3.0799	2510049J12Rik	24777						Slc50a1	3.4265	3.7119						Defb25	1.7972	1.8747
NM_013415	2.6054	1.8606	2.8622	2.2088	Atp1b2	25150						Tmed8	3.1333	3.352						Ccno	1.9237	2.0534
NM_011076	2.8592	2.1862	3.0163	2.2217	Abcb1a	32531						Ap1s3	2.7153	2.8397						A_55_P2136962	3.4045	3.5445
NM_133245	1.9923	2.6133	1.8557	2.7589	Ahsp	52854						Mex3d	3.3918	3.63						Epha1	2.8978	3.315
NM_144880	3.5617	4.2676	3.6413	4.348	Ppp2r5a	49121						St3gal5	3.1737	3.2595						Hat1	3.4353	3.6813
NM_007569	2.2221	2.9597	2.2155	2.9761	Btg1	49998						Camsap3	2.7903	3.199						Mutyh	2.3049	2.5805
NM_001081337	3.6158	2.8962	3.8867	3.474	Sipa1l2	11511						Cystm1	2.9721	3.1758						Radil	1.951	2.0174
NM_001081114	2.6236	1.909	2.7722	1.9603	Clip3	41165						Tmem214	3.1319	3.3412						Gsr	2.957	3.293
NM_144518	2.7014	1.7479	2.6156	1.772	2900011O08Rik	43078						chr8:74820025-74833350_F	4.0045	4.1572						Sema3c	1.9307	1.8647
NM_001040400	2.8815	2.1385	3.2279	2.374	Tet2	52033						Soat1	2.9755	3.0184						Chrm3	1.6687	1.8586
NM_001163172	2.6939	1.7325	1.9671	1.7839	Tmem92	37695						Rhbdf1	3.3344	3.3844						Srsf7	2.6574	2.8852
CJ206177	2.8742	2.1301	2.9436	2.1907	CJ206177	10449						Fam20b	3.5614	3.7867						Amt	1.9903	2.4227
NM_001285455	2.9375	2.2449	3.119	2.3285	Mapt	39152						Jak2	2.9596	3.1141						Cables1	2.3835	2.6577
ENSMUST00000056686	2.9612	3.0971	2.5969	3.6479	2210011C24Rik	42348						Rab15	3.966	3.9068						Slc9a8	3.3516	3.485
XM_003946396	3.1916	2.2773	2.3685	2.3291	LOC101056486	14367						Pyroxd2	2.0639	2.6187						Igsf1	2.1438	2.7153
NM_028472	3.411	4.0642	3.4636	4.2083	Bmper	2537						A_55_P2020072	4.1274	4.4294						A_55_P2052170	3.5555	3.7415
NM_030725	2.9302	2.9529	2.1847	3.2464	Syt13	38471						Lcor	2.6155	2.7406						NAP113539-1	2.9975	3.1548
NM_023508	2.5357	1.8057	2.6296	1.8352	Pdcl2	13897						Yaf2	3.5057	3.6548						Cnot8	3.4011	3.6358
NM_010220	3.4618	2.7113	3.6185	2.9982	Fkbp5	11808						H2-T23	3.0206	3.4789						Gtf2h4	3.4527	3.6531
NM_001130188	2.5411	2.9913	2.2528	3.191	Sgce	33337						Zfp703	3.24	3.0978						Slc46a1	2.9829	3.2123
NM_010591	3.6148	3.8809	2.9144	3.8788	Jun	23715						Bbx	3.0145	3.3067						Phb	3.3012	3.483
NM_015800	2.9475	3.2676	2.2661	3.0956	Crim1	4375						Gsn	3.3238	3.6735						Zfp119b	3.1451	3.3011
NM_010031	2.9879	2.0639	3.0716	2.2771	Defa1	39605						Plekhg2	3.5314	3.699						Pced1b	2.8148	3.0793
NM_031261	2.6041	1.8118	2.4893	1.7837	Fthl17	23062						Tmem123	2.9057	3.0581						Coil	2.9057	3.1867
NM_178679	3.1982	2.5355	2.5676	2.1541	Zfp365	9319						A_55_P2049261	3.3003	3.0634						Plec	3.4564	3.4081
NM_173744	3.1575	2.4327	3.416	2.7576	Tdrp	52268						Sidt2	3.646	3.722						Bre	2.8431	3.0868
NM_009931	4.2189	4.8251	3.9808	4.9401	Col4a1	70						Ubn1	3.5525	3.7352						Crocc	2.7447	2.9034
NM_010262	2.4742	1.9062	2.9054	1.9012	Gbx2	35720						AU040320	3.2606	3.4297						Cpz	2.1245	2.5652
NM_144547	2.9807	2.0427	3.2527	2.1107	Amhr2	12348						Rad50	3.0612	3.3005						A_55_P2175837	1.7412	1.7249
NM_198095	3.6107	2.6568	3.4185	3.1099	Bst2	37727						Enpp5	2.1816	2.584						Mrps9	3.0038	3.1711
NM_027642	2.1179	2.0711	3.1012	2.7411	Phf6	34613						Acbd3	3.4336	3.6435						Chka	2.5259	2.7641
NM_021788	2.8907	2.2203	3.1363	2.2703	Sap30	45923						Man1a2	3.3061	3.5584						Ttc27	2.7729	3.0018
NM_145923	3.4978	2.7385	3.4868	2.7079	Rell1	45357						Suox	3.3008	3.4954						Hvcn1	2.5827	3.1155
NM_013697	2.2611	2.7725	1.8941	3.3693	Ttr	37038						Pex2	3.0512	3.3017						Calcr	1.6679	1.7099
XM_001479836	2.5468	1.719	2.4104	1.7325	Gm9564	10496						Emc7	3.8358	3.9899						Dnph1	3.2438	3.4038
NM_013780	1.814	2.2809	1.672	2.6095	Npas3	54516						NAP061766-1	3.3951	3.7392						Tmem2	2.9823	3.1518
A_55_P2052744	3.3038	4.0306	3.4484	4.0975	A_55_P2052744	11839						Ets1	2.9999	2.8947						Gnb1l	3.1109	3.2731
NM_001285531	2.7876	3.3647	2.9286	3.6955	Tle1	49435						Arpc5	4.093	4.3263						Rtkn	2.7697	2.9367
NR_002871	2.4974	1.7444	2.6762	1.9706	Vax2os	8511						Rps6ka6	3.56	3.7733						Prtg	2.8698	2.7432
NM_013746	2.646	1.96	2.9059	2.0959	Plekhb1	20764						Ube2g2	3.4102	3.6244						Csf2ra	3.021	3.1412
NM_001081097	3.1204	2.393	3.2716	2.5592	Grik3	39676						Dram1	2.9395	3.0001						Gm14440	3.2416	3.4241
NM_009284	2.8031	2.0305	3.0358	2.6565	Stat6	39999						Pigt	2.4469	2.5016						Polr1a	3.1386	3.2181
NM_001013373	2.6779	1.7616	2.2317	1.7928	Tmprss13	44876						Wdr81	3.6882	3.9038						Rab11fip4	1.8665	2.3898
NM_153535	2.5799	3.212	2.7197	3.5175	Fam149a	53117						Tceal8	3.1195	3.2266						Exoc6b	2.7424	2.8543
XR_002334	2.3455	1.7348	2.6313	1.7816	Lrrc31	34928						Lad1	2.7186	3.0675						Tcf7	2.2687	2.565
NM_029930	2.3949	2.9712	2.262	3.1422	Fam115a	10149						Zfp672	2.6095	2.7537						Ptges	1.8584	1.9838
NM_001198823	3.6623	4.0992	3.4485	4.333	App	34489						Coq2	3.4548	3.5728						Hist1h3a	2.2752	2.3523
NM_173867	3.4238	2.7793	3.629	2.8994	Rcc2	12287						Nsmaf	3.638	3.7437						Snhg11	2.1475	2.3631
NM_181547	3.2236	2.2813	3.2732	3.044	Nostrin	52038						Cdk14	2.3772	2.4654						chr1:63319842-63349796_F	2.2956	2.2086
NM_013769	3.3743	2.3619	3.2963	2.9688	Tjp3	38256						Flcn	3.6081	3.9092						Fahd2a	2.8179	3.0238
A_55_P2086835	4.185	3.5857	4.4861	3.6334	A_55_P2086835	47978						Pcyt2	3.94	4.2419						Afap1l2	1.769	1.9148
NM_010065	2.8429	2.2834	3.239	2.4297	Dnm1	45579						Tram1	3.0994	3.4608						Hoxa11os	1.9707	2.1663
NM_025439	3.5095	4.2229	3.7011	4.3377	Tmem9	45142						Mprip	3.2486	3.4646						Apbb2	2.914	3.2177
NM_207203	2.6499	1.8152	2.6546	2.0347	BC068157	15067						Rnf128	3.4538	3.603						Tmem141	2.5316	2.5964
NM_009253	2.8126	1.8662	2.6525	2.2004	Serpina3m	12998						H2-D1	3.2702	3.7164						Scamp5	2.1921	2.51
NM_134060	2.5439	3.256	2.4754	3.4112	Slc35b3	41873						A_55_P1990066	3.0712	3.3934						Prss35	2.1732	2.4077
NM_001025577	1.9885	2.019	1.8612	2.8068	Maf	13763						Eps8l2	2.476	2.7135						Zmynd8	3.1743	3.266
ENSMUST00000018698	2.9979	2.1466	2.8981	2.3191	Ybx2	11964						Entpd4	3.4605	3.6218						Tpd52l1	2.5065	2.5892
NM_021453	3.3161	3.6313	2.9807	3.9247	Pga5	43738						Camta2	3.4414	3.4938						Actc1	1.7385	1.7488
NM_175184	3.6958	4.2808	3.5792	4.4193	Mvb12b	16734						Pip4k2c	3.569	3.8698						Ddx10	2.5368	2.7421
NM_010603	2.2432	1.6795	2.5707	1.7275	Kcnj12	6939						Lyrm2	3.1932	3.366						Prap1	2.0453	2.2562
NM_201600	3.3855	4.1787	3.416	3.9681	Myo5b	38193						Chmp2b	3.0538	3.3138						Vwa2	1.6803	1.7261
ENSMUST00000145260	2.4174	1.7985	2.7932	1.8599	H2-M5	50931						Btg2	2.7977	2.8403						A_55_P2156052	2.9565	3.1652
NM_021882	2.8927	2.1274	2.9519	2.3037	Pmel	20346						Mcfd2	3.7202	4.0703						Ninj2	1.8021	1.8565
NM_011487	2.3793	1.7622	2.6757	1.8861	Stat4	14369						Fcgbp	2.4117	2.8269						ENSMUST00000164674	2.3854	2.5023
NM_001159662	2.1812	2.7264	1.9615	2.827	Ppp1r16b	19182						Cyb561	3.5878	3.9454						Gemin4	2.5654	2.7785
NM_001042760	2.7226	1.8041	2.7757	2.0644	Slc22a18	30122						Arl6ip5	3.3538	3.4577						BC051226	2.4394	2.7261
ENSMUST00000115014	2.0613	2.5983	1.903	2.8152	Agbl3	37102						Cubn	2.098	2.9875						Rab11fip4	1.8665	2.3898
NM_001007573	2.5846	1.8821	2.8194	2.0921	Maneal	32566						Tpm1	3.1853	3.3316						Slc23a1	1.909	2.2679
NM_009569	3.4272	4.1153	3.3526	4.1513	Zfpm1	43480						Dnajc18	3.3275	3.5097						Stk10	2.5058	2.9788
NM_001198914	2.5906	1.7167	2.3186	1.7048	Myb	9986						Nid2	3.8368	4.0728						Hesx1	1.8159	2.2996
NM_029428	2.5617	1.9369	2.7948	1.9694	Adad2	24874						Tmed2	2.9031	3.1054						Tcstv3	1.7228	1.7424
NM_013755	3.3876	4.3195	3.0684	4.127	Gyg	39174						Klb	3.3393	3.733						Pdgfrl	2.544	2.702
NM_178254	2.593	1.885	2.6692	1.8888	Tcfl5	14448						D4Wsu53e	3.9595	4.1884						Rprd1a	3.0259	3.093
NM_175549	1.8886	2.5459	1.8563	2.6757	Robo2	50140						Ifngr2	3.0776	3.1944						A_55_P2077546	2.5766	2.492
NM_011517	3.1804	2.2829	3.2725	2.7648	Sycp3	30670						Ticam1	2.6682	2.8875						Aqr	2.9561	3.1511
chr2:181650800-181669350_R	2.6554	2.0516	2.9973	2.2244	chr2:181650800-181669350_R	12301						Stx3	2.9498	3.3566						Spata5	2.8472	3.0124
NM_026555	3.8772	4.4149	3.7583	4.6195	Rcn3	14644						Sec23a	2.8482	3.121						chr5:137411861-137413010_F	2.8366	3.1105
NM_010929	2.5806	1.8692	2.6977	1.9161	Notch4	9701						Cyth3	2.5558	2.7739						Nxt2	2.445	2.6885
NM_001109040	2.5304	3.0369	2.1505	3.1748	Kif21a	34264						TC1657454	2.9154	3.2304						Tmc8	2.0454	2.1825
NM_001031772	3.2812	2.6072	2.9321	2.0905	Lin28b	14040						Dlgap4	3.9513	3.9113						Fanca	2.956	3.092
BC026387	2.7035	1.822	2.6025	1.9819	Eppk1	2971						A_55_P1961650	2.5109	2.4346						Chst7	1.89	1.9009
NM_177364	2.2855	2.7705	2.0848	2.9763	Sh3pxd2b	8704						Pdcd4	3.7915	3.9468						Card10	2.5176	2.7475
NM_007850	2.6582	1.8597	2.7093	2.043	Defa3	48955						Nomo1	3.858	4						Shisa4	2.4542	2.524
NM_007608	2.2045	1.7312	2.6721	1.88	Car5a	30107						Bahd1	2.592	2.8321						Fxyd2	2.121	2.5495
NM_001105561	3.0246	2.2892	3.2922	2.4753	Gm11545	38481						H2-Q2	3.1101	3.5665						S100a16	2.1513	2.5885
chr16:3337275-3355950_F	2.6339	1.7968	2.6328	1.9394	chr16:3337275-3355950_F	47062						Mob3b	2.6841	2.7135						Nccrp1	1.9145	2.026
NM_027631	2.1393	1.6363	2.46	1.6486	Cabs1	5025						Slc7a6	3.1234	3.2986						Plcb4	2.5545	2.7928
NM_016887	3.628	3.3226	2.8746	3.903	Cldn7	26494						Cbx8	2.3586	2.5714						Ercc4	2.9807	3.2155
C77618	2.609	1.7661	2.6064	1.7768	D15Ertd55e	50439						Traf4	4.0052	4.0851						Sntb2	2.3281	2.3874
ENSMUST00000075999	2.6027	1.7335	1.8022	1.7854	ENSMUST00000075999	50604						Dnaja4	2.5754	2.8103						Swap70	2.6623	2.8829
NM_144848	2.9981	1.9718	2.9141	2.1421	Eppk1	28615						Glt25d1	3.6945	3.939						Map3k9	2.6308	2.9958
NM_007601	2.4499	1.6791	2.4898	1.6657	Capn3	45954						Eif2ak2	2.6681	2.7985						Igdcc3	2.2098	2.3548
NM_010724	2.6387	1.7444	1.8499	1.7667	Psmb8	3570						Tmem128	3.4893	3.6604						Med14	2.387	2.4406
NAP113006-1	2.9655	2.158	3.0465	2.5549	NAP113006-1	40235						Nfkb2	2.874	3.0485						F5	1.9086	1.9705
NM_009902	2.9614	1.8617	2.4735	2.0687	Cldn3	13549						Siae	2.6885	3.0849						Gm3325	2.2057	2.3027
NM_009016	2.8113	1.8824	2.9452	2.0798	Raet1a	15353						Gm5936	2.2817	2.6404						Angel1	2.386	2.6294
chr1:85117750-85129200_F	2.7076	1.7616	2.0693	1.8853	chr1:85117750-85129200_F	50699						Ap3s1	3.4585	3.6199						IN1+D UE	#N/A	#N/A
NM_010663	2.3609	1.7315	2.5677	1.7892	Krt17	22178						Dennd5a	3.6169	3.7815						chr1:134883350-134883624_R	2.5342	2.6367
NM_008975	2.9204	2.0235	2.7	2.1704	Ptp4a3	40593						Rragc	3.4581	3.6821						Armc10	2.6445	2.9119
NM_029554	2.9679	2.0002	2.4519	2.2606	0610040J01Rik	6120						Arsa	3.5687	3.939						Ccdc155	1.7932	1.9363
NM_133626	3.1733	3.6689	2.9989	3.8244	Rrbp1	30502						Tmem14a	2.9507	3.1128						Nubpl	2.7869	3.0725
NM_008037	2.5782	2.9251	2.1376	3.0619	Fosl2	48948						Sh3bp5	2.6722	2.8368						chr12:110894095-110899517_F	2.7545	2.8245
A_55_P2114318	3.5149	2.3251	2.4003	2.2867	A_55_P2114318	30346						Bmyc	2.8512	3.2872						Angptl6	2.437	2.6332
NM_013470	3.1294	2.2036	2.3603	2.4473	Anxa3	3510						Snap23	3.2629	3.3265						Prph	1.8571	1.9394
NM_026323	2.7828	1.7982	2.664	2.3616	Wfdc2	54086						Slc12a4	3.8663	3.8341						Mvp	2.6793	3.0142
NM_133198	2.8778	2.0875	2.8855	2.9851	Pygl	48150						Pmaip1	3.1921	3.8577						Mta3	3.3151	3.554
NM_013658	3.0096	2.4752	3.4094	2.5647	Sema4a	9861						Large	3.5478	3.7036						Nab2	2.6598	2.9774
NM_133914	2.7055	1.9806	2.6953	1.967	Rasa4	45776						Ap2a2	3.0538	3.3623						A430060F13Rik	1.7763	1.8195
NM_001077591	2.272	1.8305	2.7222	1.8839	Tsks	12151						Hoxa7	2.6501	2.994						chrX:135882029-135892277_R	2.3281	2.4418
NM_025806	3.792	3.75	3.1035	3.9805	Plbd1	42011						Crlf2	3.7893	3.9677						Farp1	2.8722	2.6978
NM_008091	2.4577	2.6102	2.0627	3.0581	Gata3	20751						Gstm5	2.7409	3.2649						2410003L11Rik	2.7175	2.9638
NM_029798	2.7983	1.9515	2.9371	2.031	Flywch2	39021						Tpm1	3.1853	3.3316						Slc18a3	1.8519	1.9257
NM_011961	3.5024	4.1371	3.2931	4.2274	Plod2	44090						Stt3a	3.0016	3.2504						A_55_P1996431	1.986	2.0146
NM_177776	3.5472	2.9228	3.837	3.3006	Smtnl2	12167						Tmem238	2.2092	2.632						Noxred1	2.6183	3.1807
ENSMUST00000086050	2.7762	1.7755	1.9568	1.8503	ENSMUST00000086050	27214						Zfp362	2.7372	2.9316						ENSMUST00000105081	2.4927	2.6282
A_55_P1988481	2.7754	2.0667	2.9633	2.3539	A_55_P1988481	29645						Nagk	3.3073	3.5303						chr17:17431406-17456593_F	2.4693	2.5635
NM_001270537	2.4515	1.836	2.7239	1.9654	Bin2	28700						Nhlrc3	2.4576	2.6667						Nav2	1.809	1.9239
NM_011441	3.5525	4.1533	3.588	4.3003	Sox17	46823						Mc3r	2.6628	2.6258						Caps2	1.8167	2.0126
NM_011352	2.3974	1.8771	2.6463	1.8049	Sema7a	7569						Mmgt1	3.0775	3.167						chr12:110973190-110987668_F	2.3837	2.5503
NM_134116	2.7389	2.1082	2.9533	2.1838	Gpsm3	34865						Gmppb	3.6691	3.8501						A_55_P2090505	2.8491	2.8994
Y08485	2.8637	2.0308	2.8762	2.4479	Sycp3	26567						Marveld1	2.5857	2.8985						Wnt10a	1.6697	1.8457
NM_001007579	3.2734	2.2329	2.4481	2.329	BC080695	29444						Slc28a1	3.2234	3.5239						Sult5a1	1.725	1.7881
NM_030704	2.6536	1.8801	2.7727	2.0969	Hspb8	31019						Mamdc2	2.059	2.4423						Creb3l3	2.1027	2.8253
NM_021793	2.905	2.2154	3.1572	2.6755	Tmem8	34705						Rab5c	3.7896	4.0323						Cx3cl1	2.1355	2.1736
NM_207623	3.3853	2.6506	3.4757	2.8744	Rnf138	49855						Shf	2.7623	3.0891						Plch1	2.0454	2.2944
NM_001177883	2.5542	1.9249	2.6869	1.8926	Elavl2	54815						Trex2	2.0473	2.3709						Scube3	2.2887	2.3061
NR_015489	2.3966	1.8021	2.6382	1.8698	2900041M22Rik	7781						Ddah1	3.4428	3.5151						Gid4	2.6077	2.9788
NM_028448	3.9116	3.2946	4.1187	3.4949	Cenpv	6451						Tmem62	2.6669	2.6705						Tmem130	1.9435	2.0333
NM_144556	2.2902	2.9271	2.066	2.8307	Lgi4	28487						Slc43a1	2.4997	2.7185						Nf2	2.7378	2.8406
NM_013473	2.7108	1.8628	2.2939	1.8712	Anxa8	7897						Hspa13	2.9405	3.2173						Apobr	1.9007	2.3452
NM_001099664	2.5319	1.9146	2.8516	2.3136	Npw	46222						Slc16a10	2.1671	2.3489						Bnipl	1.7062	1.8111
NM_010132	1.8092	2.2524	1.7899	2.6304	Emx2	15817						Sel1l3	2.1796	2.5661						Ttc28	2.4645	2.7647
NM_001160145	2.6294	3.3439	2.8385	3.4594	Tmem9	37106						Eif4g3	3.3075	3.4282						Twist2	1.6943	1.7318
NM_025367	3.0045	3.8765	3.1643	3.3556	Sphk1	20380						Mgat1	3.9073	4.0856						1110006E14Rik	2.4483	2.4994
NM_001034866	2.8414	2.1282	3.0095	2.4593	Pnldc1	50512						Tmem14c	3.5211	3.7294						Cpb2	1.9436	2.1721
NM_201518	1.9599	2.7094	1.861	2.4857	Flrt2	38287						Bag5	3.58	3.7831						Ifi27l2a	1.843	1.9765
NM_133754	3.3953	2.754	3.6075	2.9889	Fblim1	29058						Reep3	3.2972	3.0634						Armc8	2.5432	2.8317
NM_020052	3.4478	3.9682	3.2104	4.141	Scube2	12259						Pofut1	3.6258	3.7761						A_55_P1952768	1.7523	1.8481
NM_021474	3.43	3.8838	3.2478	4.0453	Efemp2	5341						Mylip	2.2854	2.7772						Zfp473	2.2475	2.7396
NM_010128	3.0249	1.71	3.2091	1.8575	Emp1	29200						Snx12	3.5302	3.6846						Cpne7	2.3444	2.4124
A_55_P2001163	2.6561	2.0692	2.8407	2.0849	A_55_P2001163	13637						Fkbp2	3.7711	3.9249						Ccdc64b	1.8264	1.9695
NM_029932	2.2643	2.6835	1.9402	3.0878	Spns3	21669						Top1mt	3.1888	3.5789						Prex2	1.943	2.1287
ENSMUST00000178312	3.8975	3.0164	3.7651	3.2567	ENSMUST00000178312	19609						Trnp1	2.9721	3.3195						Hist1h4i	2.6191	2.7845
NM_011762	3.0206	2.4459	3.3228	2.6273	Zfp59	26518						Rb1cc1	2.6878	2.8698						Kcna6	1.816	1.932
NM_001142690	2.646	1.7578	2.6151	1.9419	Dmrtc1c2	48882						Wwc2	3.739	3.8954						Zdbf2	2.1988	2.0627
NM_018777	3.0526	2.867	2.28	3.5077	Cldn6	44610						Tmem66	3.3877	3.5882						Smyd4	2.3451	2.5919
NM_009636	3.3461	2.6492	3.538	3.3213	Aebp1	21405						Zfp637	3.3901	3.5504						Eya2	1.8001	1.8599
NM_175307	2.9371	2.0736	2.6666	2.1733	Fam46b	20119						Nedd9	1.986	2.5613						Slc25a20	2.2816	2.5641
NM_008578	2.7229	2.1064	2.7899	2.0449	Mef2b	23444						Lman2l	3.2064	3.4041						Lgals9	2.3138	2.4276
NM_008610	2.3879	1.6694	2.4126	1.724	Mmp2	45432						Fam57a	2.4698	2.6769						Nfyb	2.6274	2.8487
NM_009234	2.6262	1.8468	2.4365	1.8442	Sox11	54819						Fuca2	2.1743	2.6833						Proca1	2.0988	2.2953
NM_008653	2.2328	2.7762	2.2289	3.4159	Mybpc3	50464						ENSMUST00000174699	2.9876	3.4149						Ppl	1.8164	1.9674
A_55_P2151956	2.1968	2.8993	1.9598	2.7998	A_55_P2151956	37242						Dolk	3.3077	3.5151						Gtpbp4	2.7252	2.837
chr5:110261075-110376700_F	2.7564	2.114	2.9032	2.1672	chr5:110261075-110376700_F	20755						Ubiad1	3.4276	3.756						Gadd45a	2.6694	2.779
NM_009606	2.8589	1.9788	2.0287	2.2338	Acta1	18115						Mettl21a	3.3616	3.453						Enho	2.4471	2.5175
NM_027547	3.2131	2.4552	3.2174	2.4957	Prdm5	41892						NAP093739-001	3.2415	3.4354						Ttll9	1.8221	1.8376
NM_013456	2.4322	1.7497	2.4946	1.8147	Actn3	47408						Acadvl	3.8413	4.0022						ENSMUST00000130783	2.215	2.3513
NM_199015	3.4518	2.741	3.6512	3.1148	Phf11d	29675						Fjx1	2.4791	3.2437						Lrrfip1	2.5429	2.4769
NM_026940	3.6305	2.99	3.813	3.0969	Ydjc	25803						Pomgnt2	3.4335	3.7262						2310002J15Rik	1.7487	1.8723
NM_021610	2.2317	1.7977	2.6358	1.8261	Gpa33	45825						Cln6	3.0808	3.2068						NAP111509-1	2.3766	2.4227
NM_001252460	2.8835	2.0714	2.8682	2.3601	Cyfip2	39314						Lgals8	2.6287	2.881						Bnipl	1.7062	1.8111
NM_028779	2.779	3.4572	2.7676	3.4987	Ampd2	51152						Selm	3.5715	3.7023						Ehbp1l1	2.6114	2.8647
NM_053202	3.4304	2.2343	3.5059	2.415	Foxp1	41890						Vps37c	2.7183	2.9364						Rasgrp1	1.8398	1.7947
NM_176848	3.328	2.7047	3.4225	2.6716	Fbxo2	18905						Lpar3	2.4648	2.5517						NAP113559-1	1.7651	1.773
NM_001253857	3.0171	2.2445	2.8173	2.2674	Tet1	35061						Ube2h	2.6147	2.8651						Dars	2.5256	2.6217
NM_001164171	2.7918	1.9755	2.4466	1.9734	Myh6	32553						Slc25a24	2.8294	2.9266						Gm14851	2.2392	2.3917
NM_019538	2.2923	2.257	2.0244	2.9544	Plac1	23938						Chp1	3.2479	3.4582						Erc2	1.8259	1.8193
NM_007741	2.7227	2.0334	2.932	2.4269	Col9a2	12737						Gm1993	2.4391	2.3746						Tspan18	1.856	2.1533
A_55_P2105843	3.3539	2.587	2.5567	2.6076	A_55_P2105843	14127						Fndc3a	2.6586	2.7759						Anxa1	2.872	2.528
NM_026928	2.7428	2.0431	2.9295	2.3296	Fuom	15032						Cybrd1	2.0032	2.3693						Nkx2-9	1.9643	1.9491
NM_011461	2.4046	1.8344	2.6526	1.8679	Spic	52271						Ssr3	3.2719	3.3605						Ribc1	2.5521	2.7441
NM_145463	2.4731	2.12	2.9276	1.9883	Shisa2	24199						Gm10487	2.4358	2.3367						Mapk11	1.9463	1.9958
NM_001100452	2.7988	2.1923	3.0906	2.2937	Gltscr1l	51142						Zfp629	3.0892	3.3347						Fhl1	2.0643	2.1588
NM_011035	2.6609	2.0054	2.7867	2.1167	Pak1	30980						Kctd10	2.8502	3.0629						Hid1	1.8649	2.2096
NM_021878	3.5555	2.6204	3.7162	2.8579	Jarid2	13962						Repin1	3.0768	3.3038						Dbr1	2.6338	2.8409
NM_007421	2.725	1.9845	2.7639	2.2052	Adssl1	16946						Copb1	3.6249	3.8581						Kctd6	2.1991	2.5417
NR_027984	3.8352	3.2165	3.9379	3.2993	2810025M15Rik	26168						Fgfr4	2.2876	2.4749						Zfp184	2.3658	2.6708
NM_001193271	3.0625	3.5278	2.7474	3.5288	Meis1	16270						Golga2	3.6633	3.7739						Pcdh1	2.4454	2.6014
NM_007873	1.7403	2.5388	1.705	1.9206	Doc2b	49089						Tmem43	3.0514	3.2057						Hmgn3	1.8691	1.9385
NM_008872	2.5496	3.2521	2.232	3.2287	Plat	47100						Mfsd1	3.0787	3.3469						Olfr1372-ps1	2.1722	2.2205
NM_001081285	2.453	1.7318	2.4428	1.7905	Mup6	37431						Gxylt1	2.7305	2.7333						A_55_P2045036	2.5906	2.7048
NAP072136-1	3.0492	3.0551	2.2477	2.7976	NAP072136-1	17196						Aqp11	2.6477	3.0516						NAP114291-1	2.3435	2.5353
NM_016696	3.5218	2.8972	3.4989	2.8014	Gpc1	24507						Npc1	2.7828	3.031						Gm6219	1.8927	1.9716
NM_008339	2.3634	1.7514	2.5732	1.8762	Cd79b	7025						Lrfn3	2.8727	3.1652						Gm16367	1.7271	1.7627
AK034487	2.6937	1.9978	2.746	2.1056	9330199F22Rik	36284						Dscr3	3.546	3.758						Gm11544	1.7532	1.8341
NM_025469	2.4554	2.7616	2.3425	3.221	Clps	41059						Tmem18	3.4123	3.5324						Hist3h2ba	1.9948	2.0106
NM_008887	2.7609	1.9297	2.4856	2.0169	Phox2a	39279						Atp6ap2	3.4428	3.7571						C430049E01Rik	1.762	1.8018
NM_201365	2.7248	2.0652	2.9612	2.1011	Fam178b	20292						Slx4	3.4313	3.5827						Utrn	2.374	2.3192
NM_022018	2.6997	1.9804	2.8164	2.273	Fam129a	13748						Prkx	3.0605	3.2824						NAP115065-1	1.7717	1.8466
NM_029341	2.53	1.8542	2.734	2.126	Capsl	25328						Tor1aip2	3.4157	3.6805						Syt11	1.9661	2.0869
NM_001163702	3.0549	2.4041	3.3039	2.8347	Fbxo27	49031						Hint3	3.4311	3.6392						Plp1	1.8148	1.8071
NM_028022	2.6876	2.0192	2.7104	2.0339	Gatsl3	11353						Ccdc93	2.7636	2.8837						Kif5c	2.6196	2.9373
NM_176834	2.776	2.0306	2.9782	2.4646	Rnf208	55118						Clip1	2.974	3.1011						Hrc	2.0327	2.1583
NM_001205355	3.037	3.48	2.7396	3.5327	Fhdc1	48537						Peg10	2.3366	2.3924						Ggt1	2.0318	2.7363
NM_010707	3.1393	2.0216	2.7523	2.2048	Lgals6	3934						Esrp2	2.681	2.8508						Crygc	1.9951	2.0656
NM_001081330	2.2744	1.8637	2.7269	1.9224	Dnah2	34000						C330018D20Rik	3.1436	3.3895						Gm14393	2.0042	2.1782
NM_001205081	2.6496	1.7669	2.4207	1.8006	Trim47	55091						42071	2.925	3.2248						Gm3448	2.3162	2.4459
NM_008808	3.9277	3.2634	4.0498	3.5163	Pdgfa	41242						BC017643	3.3124	3.5658						Hist1h3g	2.5129	2.5906
A_55_P2175822	2.6584	1.7471	1.903	1.9037	A_55_P2175822	43624						Ctif	3.1637	3.2937						Syt1	1.8157	1.8436
NM_009886	3.0745	2.3397	3.1333	2.3743	Celsr1	42829						Fkbp11	2.3457	2.6482						Nek6	2.6273	2.7222
NM_013822	2.5893	1.8908	2.6968	2.0392	Jag1	47686						Rnf215	3.4364	3.5653						Eepd1	1.8675	2.212
NM_026301	2.4956	1.7758	2.6986	1.708	Rnf125	1912						Ogfod3	3.2251	3.5353						Mpv17l	2.0666	2.3932
NM_015783	2.9872	2.1834	2.1818	2.3692	Isg15	27234						Plekhb2	2.6997	3.1834						A430105I19Rik	1.8903	2.0491
NM_178381	3.3758	2.5745	3.375	3.1703	Ano9	25766						Cln8	3.6481	3.6744						Fam122b	2.372	2.5767
NM_146168	3.3138	3.7833	3.2488	4.0222	Vopp1	7112						Pbxip1	3.6687	3.7447						1110006E14Rik	2.4483	2.4994
NM_029508	3.5733	4.0114	3.2769	4.0167	Pcgf5	51353						Tmem251	3.0181	3.3014						Gm14431	2.4636	2.4264
NM_029152	2.582	1.9146	2.8025	2.2338	Efcab10	2748						Gja1	3.024	3.0561						A_55_P2074437	1.8342	1.8337
NM_011708	2.5156	1.8944	2.5403	1.8104	Vwf	50173						Pank3	2.7029	2.8308						Penk	2.07	2.7263
NM_029002	2.2143	1.8447	2.6583	1.8642	Nkx6-3	55744						Pik3r1	2.44	2.7843						Rpp40	2.3804	2.6077
NM_008609	2.3058	2.8122	2.1908	3.0038	Mmp15	20639						Tmbim1	3.3608	3.5091						chr19:38392796-38398771_R	1.6565	1.7775
NM_011349	2.7945	1.9712	2.5026	2.0377	Sema3f	5796						Map7d1	3.7427	3.6763						Mme	2.3409	2.4962
NM_146178	2.7546	2.1135	3.074	2.7299	Ccdc106	30256						Herpud1	3.4413	3.4735						Usp17le	1.8049	1.8667
NM_016710	3.2117	3.8054	3.0574	3.688	Hmgn5	54593						Plagl2	2.6079	2.8689						Lrrk1	2.1972	2.1889
NM_181395	3.6186	3.9928	3.245	4.1404	Pxdn	37278						Lztr1	3.298	3.4234						Tmem200a	1.8254	2.0116
NM_010233	4.3499	3.3352	4.3748	3.1393	Fn1	53547						Slc26a10	1.9073	2.1717						Ints4	2.2417	2.4651
NM_025891	2.3829	3.4281	2.5538	3.3363	Smarcd3	26969						3110057O12Rik	2.7285	2.9546						Sbk1	2.4178	2.6075
NM_008127	2.7493	1.8877	2.6105	2.2465	Gjb4	20109						Dhcr7	2.4709	2.7962						4930486L24Rik	1.7645	1.8915
NM_019511	3.2275	2.3135	3.3173	1.9067	Ramp3	27683						Tmx1	3.1397	3.295						Lrrc61	2.4308	2.7042
NM_008508	2.6372	3.1692	2.334	2.9895	Lor	39135						Invs	2.9699	3.0837						Tuba8	1.8604	1.9345
NM_026279	3.4675	3.9171	3.3733	4.1205	Bend5	49588						Cpt2	3.5202	3.7347						Crb3	1.8719	2.2613
NM_001105245	2.5604	2.9065	2.3922	3.2986	Pcdh19	41260						Lipa	2.5493	2.7096						Dnaic1	2.1347	2.2568
NM_019518	3.37	2.7653	3.6414	3.0997	Grasp	30064						Abcg4	2.3519	2.5931						Arg2	1.7185	1.8332
NM_001163337	2.3496	1.9176	2.7365	1.9247	Atp2a3	9790						Msl1	3.5345	3.6827						Mfap4	1.9539	2.0491
NM_010831	2.6977	2.0319	2.907	2.3364	Sik1	8232						Adamts1	2.5506	2.4222						Pdzk1	1.8289	1.9678
NM_021363	1.7162	2.2694	1.7145	2.4481	Svs3a	27301						Mtmr4	3.0641	3.3649						Gpx7	2.0085	2.3738
S74315	3.5398	3.5505	2.7194	3.2792	S74315	22607						Rtn3	3.2808	3.4707						Mocos	2.4082	2.6464
NM_175181	3.187	2.3698	3.2736	2.7999	Prr5l	12900						Ptpn14	2.7406	2.7315						chr7:67119535-67120213_R	2.3007	2.1583
NM_009416	3.1953	2.4104	2.9417	2.5034	Tpm2	52731						Fam13a	2.0172	2.3842						Fbln2	2.098	2.0307
NM_025760	2.3846	2.904	2.158	2.902	Ptplad2	53176						Arfip2	2.9362	3.111						Lims2	2.0294	2.3643
NM_178890	2.6178	3.2967	2.6624	3.3867	Abtb2	48440						Erp44	3.1741	3.2792						A_55_P2081540	1.7515	1.7936
XM_982113	2.5081	1.7318	1.8702	1.772	Gm7963	8035						Amotl1	2.3939	2.483						Tacc1	2.0997	2.2447
NM_011171	2.7796	3.5619	2.737	3.4673	Procr	21813						Cys1	1.9249	2.3701						Selenbp1	2.0017	2.3197
NM_009177	2.7066	3.0651	2.347	3.1836	St3gal1	55647						Smad3	3.2882	3.3361						Kdm2b	2.3874	2.6032
NM_030697	2.9026	2.3255	3.1749	2.5496	Kank3	25225						Cfl2	3.4403	3.5206						Grm6	1.6351	1.6485
NM_008624	3.047	2.5767	3.4722	2.8172	Mras	55280						Slc26a2	2.8533	2.9327						Ldhc	1.9306	2.1032
NM_017465	2.5541	1.8699	2.5909	1.9388	Sult2b1	25954						Cldn25	3.2166	3.288						Kcp	2.2665	2.583
NM_177025	3.1343	3.6524	2.8074	3.7329	Cobll1	34713						Trmt2b	2.9725	3.1569						Adra2b	2.3133	2.7407
BC030186	2.9018	2.3275	3.19	2.6397	Phf11d	21776						Panx1	3.5828	3.7181						Kras	2.4247	2.5171
NM_008532	2.9129	2.1239	2.8506	2.4104	Epcam	27042						Fam83d	3.0534	3.3727						Tacstd2	1.8856	2.019
NM_010664	4.9015	4.5553	3.9971	4.6773	Krt18	23552						LOC101056590	2.6114	2.6185						Sftpd	1.8729	1.9337
NM_027384	3.1977	2.3711	2.8816	2.2578	Tet1	10234						Sct	2.6533	3.153						Adamts15	2.0659	2.1128
NR_040424	2.2848	1.8442	2.6617	1.9041	Rbakdn	52410						Tor4a	2.6522	2.9549						LOC100046091	2.4233	2.4355
NM_019641	4.4271	3.8116	4.6536	4.0604	Stmn1	38847						Prss8	2.3234	2.7911						Clec10a	1.7039	1.7035
NM_009616	3.467	3.8945	3.2239	3.9649	Adam19	9299						AV463884	2.1778	2.3902						Batf3	1.9158	2.1732
NM_029001	3.0261	3.5841	3.0827	3.7696	Elovl7	46801						Sh3glb1	3.4435	3.5047						Plekhg6	1.88	2.0183
NM_080555	2.9932	2.2738	3.3646	2.8194	Ppap2b	47933						Ephx4	2.686	2.8217						D19Bwg1357e	2.2511	2.3512
NM_007602	2.7914	1.9536	2.9517	2.1429	Capn5	27741						Erlin2	3.2363	3.3734						Gm14124	2.3855	2.3694
XM_003086474	3.1347	2.8225	2.9553	2.2761	A630081J09Rik	1687						Ppm1d	3.006	3.1665						Dact3	2.2696	2.2983
XM_003946341	2.5114	1.9084	2.6919	1.9983	LOC100862460	22368						Cr1l	3.5548	3.7217						Casp7	2.1032	2.4457
chr9:118291593-118324230_R	2.3771	1.7651	2.4805	1.783	chr9:118291593-118324230_R	40371						B3gnt1	3.1763	3.3776						Sertad4	1.7081	1.7006
NM_026345	2.3041	2.7812	2.1813	3.058	Mansc1	18915						Hip1	2.9077	2.9403						Harbi1	2.263	2.5144
NM_011889	2.7645	2.1041	2.741	2.0792	2015-09-03	44394						Abcb9	2.6312	2.9179						Wdr96	1.8177	1.8272
NM_027127	3.0808	3.3497	2.7349	3.5647	Gpx8	18490						Gorasp2	3.2345	3.3976						Rbms1	2.3528	2.2809
NM_001033419	2.3127	1.8062	2.5068	1.7359	Ceacam16	31253						BC065397	2.6469	2.6926						Dhh	1.8372	2.0555
NM_021274	2.5969	1.9506	1.834	2.4836	Cxcl10	33402						Tmem248	3.3979	3.6498						Phf19	1.7977	2.0018
NM_025584	3.0273	3.1741	3.5416	3.9677	Cd99	55652						Fam46a	2.229	2.5349						Cldn5	1.7389	1.7491
NM_001145922	2.1617	2.8064	1.922	2.529	Arhgef40	45135						Mthfsd	2.7999	2.8413						Camkmt	2.1754	2.5038
NM_178087	3.574	2.938	3.6328	3.0314	Pml	40203						Gm2837	2.1164	2.3837						NAP113099-1	1.8912	1.8827
NM_009373	2.8369	1.8987	2.4272	2.1387	Tgm2	30296						Hoxb4	2.7358	2.9159						Krt20	1.7842	1.9833
XR_142153	2.6968	1.808	2.044	1.8748	Gm15753	30443						Kdelc2	2.4431	2.579						AA792892	1.7403	1.7884
NM_029999	1.9505	2.6938	1.9214	2.4558	Lbh	40132						Tvp23b	3.102	3.3357						Mmd	2.3268	2.4356
NM_001286217	2.7826	2.16	2.9806	2.4085	Fuom	38981						Elovl1	3.1035	3.2564						Kdr	1.8829	2.0766
NM_007679	3.194	2.4304	2.976	2.5318	Cebpd	19682						Pacs2	2.6249	2.8226						NAP114532-1	2.1262	2.1748
NM_016660	4.8963	4.2397	4.9564	4.3157	Hmga1	30509						Tspan6	3.3733	3.6138						Rcan2	2.0562	2.2402
NM_007994	2.7062	1.8834	2.7502	2.0267	Fbp2	35477						Traf3	3.3593	3.5822						chrX:135880775-135891525_R	2.0014	2.1494
NM_146020	2.166	2.186	2.2353	2.9471	Gltpd2	44530						Cachd1	3.1449	3.5577						Rasal2	1.9325	2.0013
NM_012006	3.3993	2.6465	3.3866	2.9388	Acot1	9822						Abcb10	3.1769	3.3145						Gja4	1.9591	2.1731
NM_001142920	2.5062	2.935	2.1788	2.9486	Tcf7l2	1019						Rilp	3.0515	3.1411						Zfp677	1.7741	1.8987
NM_001025382	2.1573	1.672	2.4616	1.6791	Fam196b	4058						Man2b2	2.2879	2.6943						Acy3	2.1795	2.3489
XM_982175	3.0107	2.2257	2.8643	2.2622	Gm7969	55330						Slc4a2	3.1661	3.2559						Ddx11	2.0969	2.2303
A_55_P2051596	3.1225	2.3914	2.3845	2.3929	A_55_P2051596	40117						Fech	3.3434	3.5073						Cdcp1	2.0342	2.229
NM_009825	4.4428	4.8901	4.2321	5.0321	Serpinh1	41277						Sirt2	3.4639	3.5855						Npm3	2.2345	2.36
NM_010859	2.4915	3.6053	1.9958	4.0065	Myl3	16736						Fcer1g	2.3169	2.4655						Asb16	1.9683	2.2157
NM_025654	4.1147	3.5019	4.3387	3.8377	Rdm1	46205						Cldn9	2.0389	2.505						Pm20d1	1.9207	2.1345
NM_009352	3.9138	3.2637	4.0383	3.5808	Terf1	46542						Letmd1	3.0479	3.0852						Acot11	1.8942	2.073
NM_001146023	3.5496	3.0071	3.7811	3.1632	Fam98c	16591						Ndel1	2.725	2.8354						Depdc7	1.951	2.1025
NM_001039595	3.1211	1.7343	2.0989	1.8603	Gm13043	21887						Entpd5	2.3387	2.6569						Sdcbp2	2.0991	2.3486
NM_001033189	3.7588	2.9959	3.7299	3.3931	C77080	49128						Gm10452	2.726	2.8108						Pla2g4a	1.7192	1.8241
NM_019631	2.361	1.7448	2.444	1.7721	Tmem45a	51251						1700001K19Rik	2.6748	2.8875						B230307C23Rik	2.2746	2.3578
NM_010516	3.3363	3.291	2.5831	3.295	Cyr61	29614						Slc35a2	2.5876	2.681						Cep57l1	2.2103	2.1479
NM_011526	4.3383	3.2102	3.4714	3.5035	Tagln	30882						Prkcz	3.0025	3.2505						Gm11564	1.8937	1.9817
NM_023850	2.9064	3.0554	2.2416	2.8973	Chst1	32967						Tgfbr1	3.0023	3.115						ENSMUST00000101281	2.1562	2.4512
NM_009514	2.3992	1.9361	2.7519	2.004	Vpreb3	32499						Ugp2	3.1542	3.4551						AY761184	1.9711	2.0402
NM_010706	3.3658	2.2517	2.9646	2.4483	Lgals4	53425						Srf	3.2544	3.2846						Txnip	2.0615	2.2071
NM_009351	2.9205	2.2647	2.99	2.3802	Tep1	26412						Lcorl	2.4819	2.8172						5930403N24Rik	2.1126	2.1572
NM_001099303	2.4035	1.7599	2.4449	1.7966	Fam159a	13028						Rhod	2.6677	2.6642						Ifnlr1	2.0936	2.497
NM_207246	2.0646	2.5921	1.8811	2.6168	Rasgrp3	30978						Akap9	2.9934	3.1756						Hoxb9	1.7046	1.839
NM_008804	2.3632	1.7623	2.7402	1.876	Pde9a	1845						Gm10318	3.4082	3.6639						A_55_P2180861	1.9608	2.0668
NM_001037711	3.5114	2.4047	3.0281	2.8455	Cgn	11856						Gm5797	3.5193	3.393						Traf3ip2	2.1042	2.2537
NM_001077403	3.1752	3.753	2.9725	3.7586	Nrp2	31713						Ufsp2	3.2363	3.3097						Slamf9	1.9893	1.9627
NM_021877	2.3639	1.7066	2.4413	1.7262	Hr	50185						X05545	2.7895	2.5442						chr10:62347876-62374346_R	1.9329	1.8947
NM_010893	3.952	4.3718	3.7238	4.6234	Neu1	9293						Cdc42ep2	2.8251	2.851						Adcy7	1.6946	1.7388
NM_030253	2.6507	1.9129	2.51	1.9584	Parp9	32115						Folr1	4.148	4.5517						Pelp1	3.159	3.3027
NM_013827	3.869	3.0996	4.0408	3.3797	Mtf2	31992						Vldlr	3.1281	3.2111						Rmdn2	1.9943	2.2321
NM_021876	4.3144	3.7222	4.519	3.9637	Eed	37771						Iqce	3.0396	3.2473						Klhl30	1.8361	1.8977
NM_054048	4.1241	3.5021	4.2532	3.728	Rcor2	55228						Cables2	2.6067	2.7932						Celf5	1.8478	1.8439
NM_177086	2.6386	1.9272	2.8032	1.788	Zmat4	7943						Lhx2	2.2872	2.7185						Tarsl2	2.2146	2.2691
NM_001270457	2.5242	1.7971	1.8324	1.7354	Gm7978	50798						Tmed4	2.5721	2.8401						Adora2b	1.7723	2.5122
NM_028946	2.5516	1.9153	2.6486	2.0232	Slc9b1	20336						Marveld2	2.1832	2.6071						Sptbn2	1.9165	2.1377
AK009785	2.3952	2.0635	2.8263	2.0173	2310043M15Rik	14032						A_55_P2137494	2.6418	2.7076						Klhl7	1.9681	2.0626
NR_033629	3.3689	2.2984	2.8798	2.7006	BC021767	43737						Gm2696	2.8907	3.2022						Moxd1	1.9733	2.2942
NM_001164567	3.6236	3.0328	3.75	3.8069	Vill	43663						Cutc	2.2674	2.5771						Bfsp1	1.7945	1.9755
NM_130878	2.2173	1.6634	2.4452	1.7355	Cdhr1	14233						Rom1	3.0756	3.2031						Cd109	1.7427	1.7268
NM_001185002	2.4666	1.7947	2.5235	1.9318	Rhox13	54344						1700021K19Rik	3.5277	3.6124						Stk38	2.2037	2.21
NM_080467	2.5257	2.0452	2.8226	2.0935	Atp6v0a4	239						C1galt1	2.5158	2.6469						Efcab4a	2.3815	2.4213
NM_144834	1.9788	2.3666	1.9026	2.7539	Serpina10	17336						Tusc3	3.1733	3.372						Svop	1.9743	2.0327
NM_016851	2.802	1.9511	2.6529	2.5463	Irf6	33447						BC054084	2.7053	2.7236						Foxg1	1.9084	2.0074
AK030082	4.4699	3.8521	4.6502	4.1022	Gm11223	16972						Tug1	2.6066	2.8988						Tfr2	1.7254	1.8135
NM_001081023	3.2036	2.2893	2.9818	2.7435	Cacna1s	43545						B4galnt1	2.3363	2.8292						chr17:15132576-15147002_R	1.9828	2.1054
NM_172603	2.9848	2.3249	3.1145	2.5918	Phf11a	11069						Car7	2.648	2.95						Rbfox3	1.7143	1.79
NM_172870	2.2166	1.7599	2.5235	1.7651	Bnc2	25484						Clic5	2.2345	2.8754						Usp17lb	1.6682	1.7287
NM_001004148	3.7833	2.8018	3.3225	3.0445	Slc13a5	40928						Fuca2	2.1743	2.6833						Slc52a3	1.7586	1.8898
NM_009327	2.748	2.1211	2.949	2.4733	Hnf1a	42274						NAP112239-1	3.0532	3.1683						Stx1a	1.8812	1.9835
A_55_P2035029	2.498	1.838	2.4819	1.8641	A_55_P2035029	33841						H2-Q8	2.8713	3.3002						Gzmm	2.1765	2.3575
NM_018756	2.5	1.7395	1.7736	1.7411	Tcstv1	1194						Prkar1b	2.2581	2.778						Hyal1	2.1339	2.2485
NM_029614	3.1991	2.2594	2.6464	2.512	Prss23	53669						chr9:56391562-56392142_F	2.8132	2.9175						Wwox	1.9498	2.1656
NM_178715	2.5486	1.7656	2.5426	2.379	Tmem30b	52420						Clasp1	3.3926	3.449						Gm3604	2.1193	2.2171
NM_019800	3.7941	3.278	4.1275	3.5363	Acp6	43441						chr8:40238025-40264250_F	3.369	3.5239						Gpr126	2.038	2.1396
NM_152895	4.4503	3.8653	4.6494	4.0515	Kdm5b	33409						Slc33a1	2.3722	2.7366						A_55_P2174524	1.8973	1.9855
NM_001001491	3.9703	4.2563	3.5116	4.1942	Tpm4	14351						Naga	2.314	2.6527						Ptprk	2.0842	2.4044
NM_021564	2.4249	1.8954	2.6834	1.9953	Fetub	14864						Pqlc1	2.8902	3.251						Jph4	1.7468	1.7981
NM_009922	3.2291	2.3499	2.4657	2.4409	Cnn1	44229						Arl8a	3.4634	3.5471						Ak8	1.8792	1.9558
NM_007725	3.451	3.382	2.703	3.3982	Cnn2	39089						Slc35a2	2.5876	2.681						Wnt8a	1.7593	1.7849
NM_139198	2.2751	2.8377	2.1315	2.8195	Plac8	29381						Fkrp	3.0479	3.2482						Cdsn	1.8972	2.1057
NM_178901	2.6118	1.8258	2.9054	2.3859	AI467606	43333						Tlr9	3.1671	3.2541						Tspan8	1.9124	1.9171
NM_029631	2.836	2.135	2.8746	2.2316	Abhd14b	52471						Myo6	2.2219	2.6365						ENSMUST00000079186	1.7516	1.7479
NM_001042534	3.4793	2.7701	3.3172	2.8125	Capg	13674						Ssh3	2.725	3.0063						Lrrc8b	2.1978	2.1991
NM_178915	2.3384	1.9749	2.6872	1.8764	Tmem179	53398						St7l	3.013	3.1634						A_55_P2122464	2.1193	2.2494
NM_175485	3.2454	2.8698	2.2669	2.7432	Prtg	35382						Fam195b	2.7133	2.9688						Ston2	2.1257	2.216
NM_173377	1.7246	2.2097	1.6992	2.4482	Svs3b	29577						Ap3m1	3.1398	3.3607						Fgfr2	1.745	2.0011
NM_021375	2.2812	1.7397	2.5101	1.8301	Rhbg	4152						Lhfpl2	2.7698	2.9747						Dll3	2.032	2.1714
NM_008509	2.5573	2.0265	2.9234	2.4596	Lpl	47846						Chd6	2.497	2.7012						Ccdc112	1.8738	1.9864
AK039175	1.8695	2.5716	1.7941	2.3466	5330421C15Rik	3939						Obsl1	2.8845	3.1389						Mei1	1.9132	1.8534
NM_013690	2.0568	2.673	1.9814	2.7306	Tek	40407						D8Ertd82e	3.28	3.3508						Slc16a2	1.9189	1.9824
NM_172267	3.0314	2.3773	3.2002	2.8061	Phyhd1	6540						Cd151	2.936	2.9937						Spire1	2.0746	2.1423
NM_013680	2.6111	2.0185	2.7528	2.1043	Syn1	53947						Slc35b4	2.561	2.8257						Egfbp2	1.7563	1.8864
NM_020486	2.8942	2.1087	2.7565	1.9929	Bcam	21167						Pfn2	2.8778	3.0824						Ptprj	1.9606	2.1171
NM_001164220	3.0809	2.4584	3.2259	2.7058	Trim13	55417						Fut8	2.9693	3.148						Fads2	1.8696	2.0913
NM_008737	1.8326	2.4661	1.8429	2.4594	Nrp1	3028						Arntl	3.0534	3.3119						Chka	2.5259	2.7641
NM_027512	2.7386	1.863	2.1003	2.2033	3830417A13Rik	11707						Mfsd11	2.7845	2.9991						chr17:66802920-66834745_R	1.6553	1.7262
NM_080470	2.7161	1.8754	2.4144	2.0843	Smc1b	36715						Slc22a13b-ps	2.7137	2.7576						Slc25a27	1.8383	1.8137
NM_198632	2.3974	1.6823	1.7035	1.6462	Trim67	50095						Tmem80	2.538	2.6443						Dnah8	1.7724	1.8436
ENSMUST00000108061	2.9229	2.4797	3.1863	2.4336	Bcas3	31856						chr15:32167516-32174427_R	2.3746	2.5331						Pllp	1.7047	2.0852
NM_023059	3.1445	2.438	3.2476	2.9944	Sigirr	52521						Myo7a	2.5089	3.5879						Marveld3	1.739	1.8197
NM_013813	3.09	3.8187	3.1134	3.9946	Epb4.1l3	32123						Fam174a	2.9445	3.1603						Ccdc138	2.021	2.0512
NM_001166623	2.6264	2.9512	2.4074	3.2136	Rbmx	55532						Marveld1	2.5857	2.8985						Gstm6	1.9082	2.1872
NM_011897	2.8358	2.3031	3.0587	2.4041	Spry2	43561						Olfr1466	3.2659	3.2165						Strip2	1.8212	2.1363
NM_001081172	3.0048	3.1743	2.5592	3.4468	Frmpd1	31399						Tbc1d9b	3.2338	3.4418						Arhgef19	1.7636	1.8673
NM_145575	3.0471	3.4269	2.4679	3.063	Cald1	37422						Ncoa6	3.3032	3.4854						Tspan1	1.9577	1.9373
NM_001025384	2.0827	2.2723	1.8367	2.6999	DXBay18	45025						Senp5	2.7723	2.9279						Wnt3	1.7216	1.8083
NM_146101	3.7289	3.3853	3.3317	4.1711	Habp2	12488						Spag9	3.342	3.5405						Micall2	1.8858	1.9081
NM_010683	4.5685	5.0817	4.4092	5.0923	Lamc1	5847						Ext2	2.3481	2.5831						Trpv2	1.7826	1.8693
NM_145419	3.849	4.2043	3.31	4.0453	Hkdc1	31320						A_55_P2100824	2.7723	3.1994						Gm21498	1.8041	1.8776
NM_175482	3.6619	3.0008	3.794	3.1773	Usp28	18851						Tmem116	2.4596	2.8631						chrX:93157194-93160542_R	1.8141	2.103
NM_053084	3.2128	3.386	3.1449	4.016	Trim32	34044						Apaf1	2.5898	2.7497						Tmem54	2.1639	2.185
NM_024412	2.3942	1.7552	2.7073	2.0348	Clcnka	26229						ENSMUST00000178715	3.1454	3.314						chr1:87348082-87409907_F	1.7556	1.7912
NR_040286	2.4506	1.8292	2.5478	1.9327	Gm11627	327						Alg8	3.0511	3.2827						Myom2	1.6321	1.707
NR_002855	2.9463	3.2667	2.744	3.8149	Igf2os	26811						Slc5a2	2.2908	2.5664						Usp17lc	1.8277	1.83
NM_001201378	2.6481	2.1035	2.8951	2.1962	Ccdc136	30863						Wdr91	3.4134	3.4708						chr17:15100982-15115630_R	2.0477	2.1965
NM_173447	1.7889	2.1676	1.6757	2.4658	Ephb1	55070						Zfp358	3.1574	3.3546						Cnr1	1.9394	2.0346
NM_010474	2.5976	3.2571	2.3526	3.3532	Hs3st1	13364						Mospd2	2.5768	2.711						Epb4.1l1	1.8668	2.0307
NM_026939	2.0125	2.6839	1.9259	2.9831	1810009N02Rik	10614						Efcab4a	2.3815	2.4213						Foxj1	1.8258	1.884
NM_010446	2.8465	3.3907	2.741	3.5358	Foxa2	51659						Cdc42ep1	3.2802	3.3308						Tas1r1	1.7926	1.8127
NM_028064	3.9322	3.2475	3.8642	3.987	Slc39a4	48294						Smim7	2.9169	3.1244						chr13:98270713-98272269_F	1.7774	1.8214
NM_026251	2.8541	1.9954	3.2112	2.1863	Patl2	15947						Tor1aip2	3.4157	3.6805						ENSMUST00000156905	1.9708	2.0785
NM_011580	3.1371	2.2098	2.5449	2.3733	Thbs1	29686						Stk38l	3.1752	3.4413						Rbmy	2.0114	1.8547
NM_013834	2.3493	1.9568	2.7555	2.0333	Sfrp1	55233						Igsf1	2.1438	2.7153						Gm11543	1.8294	1.9053
NM_175140	2.3574	1.8378	2.641	1.8836	Chst8	46391						Galnt3	2.0833	2.816						Adamtsl4	1.992	2.2516
NM_001243051	3.823	4.2046	3.617	4.3275	Atp6v0a1	51195						Chp1	3.2479	3.4582						ENSMUST00000174407	1.8715	2.0779
NM_028104	2.4209	1.747	2.5797	2.132	Ppp1r14d	12932						Whsc1	2.4382	2.4922						Rtp4	1.8073	1.7976
NM_011254	3.1463	2.4155	2.8102	2.4007	Rbp1	37279						Rab31	3.1005	3.293						TC1629449	1.8188	1.8468
NM_009932	4.196	4.7479	3.9746	4.8565	Col4a2	5645						Acsl5	2.8564	2.8542						Tmem253	2.0273	2.1301
NM_028000	2.4487	2.8733	2.3684	3.1268	Ppapdc1b	54594						Glb1l2	2.6025	3.0013						Antxr1	1.8516	1.9177
NM_175445	2.3186	1.7608	2.5022	1.8434	Rassf2	45346						Syap1	3.1471	3.3545						Gm10636	1.714	1.7237
NM_018784	2.5674	3.1902	2.4081	3.4885	St3gal6	28081						Gusb	2.9054	3.3227						Sncg	1.7093	1.7476
NM_203345	1.9945	2.7458	1.9851	2.6947	Ltk	16747						Eea1	2.7027	2.9861						Pls1	1.7548	2.1043
AK019009	2.4152	1.8512	2.5712	1.9134	Pla2g1b	4528						C1galt1c1	3.0254	3.2421						Fxyd5	1.9412	1.9929
NM_008185	2.5241	1.8112	2.5857	2.1174	Gstt1	6288						Cited4	2.3984	2.4337						Tmem106a	1.9505	2.0974
ENSMUST00000098895	2.5501	1.8947	2.6184	2.0237	Gm15292	15097						Zfp280b	3.2161	3.3898						A_66_P114445	1.7442	1.8314
NM_145508	3.3032	2.7259	3.4486	2.8366	Dyrk3	53154						ENSMUST00000124988	2.0762	2.3807						Figf	1.8652	1.8616
NM_172790	2.4394	2.8709	2.1784	2.9252	Ankrd52	42419						Casp6	3.2244	3.4009						C230098O21Rik	1.7655	1.9016
A_55_P2187034	3.8846	3.2684	4.153	3.5535	A_55_P2187034	15548						Gng13	2.1099	2.6066						Mybpc2	1.7463	1.8382
NM_198033	4.0283	3.416	4.1762	3.6095	Setx	31210						chr2:173421598-173485043_R	2.737	2.8973						Ctsw	1.847	1.9489
NM_009309	2.4628	1.7514	1.8611	1.7389	T	4330						Plxna2	2.2991	2.7245						Ankrd22	1.7497	1.8307
A_55_P1976724	2.4254	1.9521	2.6833	1.957	A_55_P1976724	15187						Sos2	2.757	2.8608						Sh3rf2	1.8018	1.8163
H19	2.2768	2.1115	1.8438	2.709	H19	53935						Tmf1	3.0031	3.0433						Grhl2	1.7694	1.8461
NM_207655	2.6516	1.8243	2.3633	2.0545	Egfr	3209						Esyt2	2.9884	3.2164						A_55_P1983583	1.9019	1.985
NM_019741	2.2168	1.7113	2.4997	1.8592	Slc2a5	26622						Spin2d	2.0226	2.2623						Nmi	1.9029	1.9042
NM_016907	3.0211	2.2668	3.0555	2.7306	Spint1	27017						Mir22hg	2.5284	2.4055						LOC100041708	1.9568	2.0057
A_55_P2048660	4.0723	3.4395	4.0842	3.5392	A_55_P2048660	32659						Synj1	3.2279	3.3276						A_55_P1977140	1.7212	1.7919
NM_177798	3.4402	3.967	3.4305	4.1344	Frs2	41002						Fam134a	2.6921	2.9393						Gng8	1.7012	1.7549
NM_175007	3.1845	2.548	3.3796	2.9844	Amph	54604						NAP093547-001	3.2624	3.4184						Prss16	1.9184	2.0597
NM_008261	3.291	3.4029	3.1317	3.9689	Hnf4a	38678						Sdcbp	3.1116	3.3573						Gipc2	1.7482	1.9868
NM_008326	2.5685	1.7527	1.9602	1.9072	Irgm1	30592						Soga1	2.7837	2.7676						Slc22a20	1.7537	1.7514
ENSMUST00000105763	2.6952	1.8039	1.9605	1.8724	ENSMUST00000105763	29735						Tbc1d20	3.1751	3.3423						5830408C22Rik	1.8325	1.8081
NM_009121	3.4547	3.8255	3.233	3.9452	Sat1	54547						Tmem68	2.8437	3.0148						chr14:26842169-26845456_F	1.862	1.9371
NM_010441	3.1113	2.5508	3.2545	2.6558	Hmga2	5856						Praf2	2.8236	3.1192						9530082P21Rik	1.8325	1.8088
ENSMUST00000183323	3.0061	2.3755	2.318	2.2116	Rbm25	21573						Rmdn1	3.0014	3.2961						Xkr5	1.8421	1.9068
NM_008486	3.1785	3.202	3.3203	2.4458	Anpep	24293						Tspyl3	2.9237	3.2613						Tsx	1.7604	1.8505
NM_134099	2.6697	2.9792	2.345	3.1124	Fbxo4	4812						Purb	3.256	3.3117						TC1705975	1.836	1.919
NM_029797	3.2669	2.611	3.3183	2.7611	Mnd1	15189						Pyurf	2.6443	2.9237						Slc7a9	1.8172	2.5562
NM_009898	2.5503	1.9934	2.7515	2.1291	Coro1a	19892						Arrdc4	2.6453	2.8501						AA691150	1.6957	1.7856
NM_021546	2.5351	1.8861	2.5991	2.0266	Necab3	15718						Apln	1.9275	2.3545						Wbp2nl	1.7537	1.9391
NM_145563	3.0702	2.4884	3.1933	2.5948	Zfp932	7127						Fam171a1	3.0597	3.2235						Fgfbp1	1.8194	1.915
NM_008908	3.712	4.301	3.8216	4.4331	Ppic	21838						Plekha6	2.0525	2.3551						Rbm44	1.6529	1.6764
NM_001163262	4.0389	3.4377	4.0462	3.52	Cmip	21538						6430548M08Rik	3.0241	3.1418						Hsf5	1.8338	1.8132
NM_007934	1.9881	2.8682	1.7775	2.6567	Enpep	39750						Fabp1	1.7948	2.333						Tmem220	1.8519	1.8681
AK141001	2.634	3.0729	2.3242	2.9903	Gm10605	44013						Hcn1	2.0306	2.2549						LOC101055997	1.8545	2.0366
NM_201352	3.2717	3.6877	3.124	3.8329	Gdpd5	14630						Tmem120b	3.1501	3.3047						2410076I21Rik	1.8532	1.8404
NM_153598	2.299	3.1621	1.8787	3.4617	Ugt2b34	19132						Zfp618	2.7636	2.705						Arhgap36	1.647	1.7064
NM_010795	2.2761	1.7737	2.4407	1.7393	Mgat3	12144						Opn3	2.0734	2.3515						A_55_P2001208	1.7871	1.7977
NM_013892	2.8451	2.3668	3.1082	2.4424	Pcsk1n	42920						Cat	3.0094	3.0191						Rasef	1.7332	1.7324
NM_153513	2.32	1.8009	2.4565	1.7646	BC028528	51464						Rc3h2	2.9953	3.1385						AK040829	1.7429	1.8777
NR_046065	2.5866	1.9805	2.8464	2.0572	Gm13580	17675						Arhgap18	2.0278	2.4057						Tmem47	1.8481	1.8201
NM_008780	1.9138	2.1388	2.0262	2.8786	Pax1	7027						Arl16	2.6446	2.8497						Usp17ld	1.9221	1.8648
NM_007559	2.7264	1.9307	2.1507	2.0039	Bmp8b	48317						Gm14851	2.2392	2.3917						Gbgt1	1.7225	1.8468
NM_009812	2.3749	2.6616	2.2695	3.0364	Casp8	1008						Serpinb6d	3.0062	3.3061						CO807821	1.9389	1.9443
NM_018857	2.5833	1.7854	1.9545	1.9683	Msln	10361						Klhl2	2.7318	2.973						Rgs14	1.8121	1.9124
NM_029083	4.3377	3.9125	3.5045	3.4282	Ddit4	17061						Zdhhc23	2.1429	2.5017						A030010E16Rik	1.8055	2.0441
A_55_P2005972	2.9257	3.3963	2.7266	3.4044	A_55_P2005972	19886						Micu2	2.8205	3.009						Klk1	1.7063	1.8134
NM_013753	2.7996	2.1257	2.7295	2.1791	Pald1	6567						Gm16062	2.6484	2.8024						Dner	1.6951	1.7115
NM_009982	3.2746	2.4671	3.1903	3.4314	Ctsc	40920						Lpp	2.9305	2.8516						Bcl6b	1.8136	1.8726
NM_028603	2.8784	2.0772	3.0078	2.1888	Zbtb8a	11050						Srr	2.3504	2.4642						NAP112620-1	1.817	1.8577
NM_009204	2.4819	1.8853	2.5706	1.9553	Slc2a4	4008						Daglb	2.6727	2.8252						P2ry6	1.6753	1.7119
NM_008002	2.6572	3.089	2.5505	3.2494	Fgf10	12590						Avl9	2.7751	2.9385						Fkbp6	1.8178	1.8858
NM_024495	2.5211	1.9723	2.7442	2.1283	Car13	27107						Helz2	2.4079	2.7182						Irgm2	1.6848	1.7068
NM_011858	3.4344	2.733	3.6262	2.3673	Tenm4	37722						Whsc1	2.4382	2.4922						Macc1	1.8815	2.0214
NM_016720	2.1933	2.8512	2.1233	2.6596	Neu3	1284						Tnk1	2.3341	2.5416						Upk2	1.8316	1.861
NM_001163608	2.3644	1.7337	2.3276	1.743	Plxdc1	35560						chr5:35975265-35982561_F	3.0433	3.1838						Csn3	1.7548	1.7611
NM_001113515	2.804	1.9036	2.1825	1.9804	Col2a1	32588						Cd82	2.0465	2.4424						Defa26	1.7918	1.9177
NM_021291	2.124	1.8172	1.8274	2.5562	Slc7a9	51774						Arfip1	2.8219	2.8721						Ncs1	1.7705	1.8132
NR_033535	4.5986	4.5225	3.8693	4.5073	Gm10845	52654						Fam20b	3.5614	3.7867						NAP028851-1	1.772	1.8262
NM_001033472	3.153	2.5932	3.3276	2.7362	A830080D01Rik	31003						Phf7	2.912	3.0553						Mrc1	1.7663	1.8306
AK147753	2.329	1.8263	2.5504	1.9059	Ltbp4	42139						A_55_P1980062	2.5416	2.586						Ncan	1.7168	1.7645
NM_011146	2.1209	2.2919	2.0485	2.8206	Pparg	867						Triqk	2.356	2.5161						Ccdc30	1.7461	1.8195
ENSMUST00000020311	3.0672	3.5078	2.6799	3.15	Micu1	5467						Asb13	2.5176	2.6759						Prss44	1.666	1.7582
NM_008213	2.5508	1.7314	2.1802	1.8991	Hand1	5684						Tas2r113	2.7643	2.6652						Tex21	1.7776	1.8041
NM_207217	3.3559	3.959	3.3602	4.0504	Itfg3	21600						Rbm47	2.4066	2.9487						Lhx3	1.7016	1.71
A_55_P2079757	3.5073	2.7187	2.8775	2.8613	A_55_P2079757	33009						Tspyl2	2.7344	3.0122						Tiam2	1.7024	1.8098
NM_001077354	2.4801	1.8712	2.5316	1.9313	C77370	54899						6720407P12Rik	2.4378	2.5714						A_55_P2074025	1.7556	1.7484
A_55_P1998811	3.2437	2.5343	2.5641	2.5889	A_55_P1998811	53392						Rabl3	2.6555	2.7887						Fam89a	1.7946	1.8192
NM_175696	2.2586	1.7727	2.5366	1.8394	Pianp	28014						4732491K20Rik	2.308	2.4413						Cyyr1	1.7539	1.8367
NM_172784	3.0647	2.4527	3.2415	2.6175	Lrp11	42364						Rnf157	2.3826	2.5196						Il11	1.7545	1.7948
NM_145570	3.1485	3.398	3.0555	3.7814	Eva1a	36711						Cachd1	3.1449	3.5577						Synm	1.6904	1.7514
NM_001015039	2.2311	1.8477	2.5972	1.9194	Zfyve28	39183						Mkl1	2.6657	2.7703						A_55_P1962231	1.7042	1.802
NM_001081079	2.0739	2.709	2.1009	2.8054	Ogfrl1	27349						Mon1a	2.8889	3.156						Olfr376	1.7225	1.7452
NM_177632	2.4654	1.8589	2.4015	1.8257	Fam43a	29406						Paqr7	2.336	2.4931
NM_145494	3.059	3.7234	3.057	3.8053	Me2	41574						Coq7	2.619	2.7343
NM_021472	2.9829	3.1565	2.4893	3.2706	Rnase4	9978						H1f0	2.2494	2.593
NM_010361	2.9569	2.0723	2.8375	2.566	Gstt2	11755						Samd14	2.4094	2.5904
CD555887	3.9066	4.1637	3.4584	4.1349	CD555887	51169						Ilvbl	2.9665	3.0723
NM_010444	3.6393	3.1508	3.6778	3.0428	Nr4a1	5414						Cryl1	2.9019	3.2002
NM_009829	3.0382	3.4192	2.5664	2.9653	Ccnd2	11728						Fbrs	2.6573	2.7744
chr11:93994795-94017045_F	2.478	1.8372	2.5381	1.9952	chr11:93994795-94017045_F	31273						Gm11961	2.4244	2.5568
NM_001024726	2.4251	1.8626	2.6662	2.1071	Zfp607	42456						Suclg2	2.8293	3.2251
NM_024230	2.4255	1.7844	2.3919	1.8265	Smtnl1	36258						A_55_P1965594	2.2184	2.3473
NM_008842	2.817	2.2707	2.7506	2.1149	Pim1	34988						Cdr2	2.7707	2.9472
NM_175175	3.2313	2.4333	3.494	2.9259	Plekhf2	32984						Mvp	2.6793	3.0142
chr12:111824094-111838478_F	2.4033	2.8631	2.2138	2.8951	chr12:111824094-111838478_F	41894						A_55_P1972448	2.8281	2.8906
NM_027864	2.5246	1.7558	1.9719	1.807	Galnt14	46101						2810459M11Rik	1.9608	2.6363
NM_013749	3.6768	3.8003	3.1396	3.8289	Tnfrsf12a	31776						Snap23	3.2629	3.3265
NM_023118	3.6818	3.8112	3.5154	4.2631	Dab2	25690						chr3:100363012-100369462_R	2.7387	2.9563
NM_177733	3.0035	2.6249	3.4043	2.7489	E2f2	12136						Bace1	2.8638	3.0293
NM_026967	3.2726	2.6908	3.4086	2.882	Rhebl1	34507						Mef2d	2.3025	2.5633
NM_011129	3.2698	2.6031	2.1932	2.7321	2015-09-04	26266						Gpat2	2.8016	3.4012
ENSMUST00000093902	2.8569	2.0446	2.8731	2.0589	Rnf213	45690						Fads3	2.5052	2.6229
NM_009449	2.5986	1.9023	2.5665	2.1112	Tuba3b	37896						Gm3424	2.5721	2.478
XM_003086863	2.7018	1.8088	2.5343	1.8895	LOC100505237	35513						Fam19a5	2.5544	2.946
NM_011530	2.8185	2.0386	2.4149	2.0087	Tap2	45893						Tspan9	2.3998	2.6576
NM_001162977	2.2848	1.7867	2.5062	1.8546	Megf6	44263						A_55_P2143376	2.3882	2.6283
NM_130888	2.3838	2.6174	2.0306	2.8573	Nxf7	20410						Tbc1d16	3.068	3.0776
NM_029352	3.7288	4.1951	3.5429	4.1592	Dusp9	4871						Stard4	2.3526	2.6012
NM_001039472	3.0606	2.1493	3.0849	2.5996	Kif21b	12447						Selo	2.9763	3.1539
chr10:62267317-62269871_R	3.445	2.5738	3.2865	2.5154	chr10:62267317-62269871_R	45147						Emilin2	2.3356	2.4267
NM_029935	2.1015	2.4782	1.8644	2.6463	Chst15	49576						Ggta1	2.5002	2.6525
NM_013492	4.1025	4.3766	3.4534	4.052	Clu	42161						Napa	2.7953	2.7979
NM_144916	2.5906	2.875	2.3509	3.1267	Tmem150a	40757						4933434E20Rik	3.9342	4.0332
NM_001243762	3.1086	3.3455	2.7347	3.5777	Clcn5	48227						Paqr4	2.4934	2.5784
NM_183178	2.6522	2.0317	2.6833	2.0775	Fsd1	31739						Gm14625	2.4232	2.3243
NM_001177503	2.4703	1.8752	2.6105	2.0489	Plekhd1	14477						Trappc10	2.7721	3.0374
NM_001033272	2.4324	1.8339	2.5553	1.9943	Spata13	16848						Hist1h1c	2.736	2.8756
NM_010559	2.6343	1.9829	2.647	2.1054	Il6ra	5020						Tmem145	2.3784	2.6307
NM_146183	3.0467	2.5085	3.185	2.5721	Zfp428	30469						Rasgef1b	2.3339	2.5242
AK049070	3.0037	2.3697	2.9358	2.1581	C230096K16Rik	6496						NAP021429-001	2.3081	2.5407
NM_013743	2.3013	1.8762	2.627	1.9182	Pdk4	34430						Rassf6	1.9478	2.3999
NM_133674	2.9599	3.3438	2.6765	3.3772	Arhgef5	3748						Spsb3	2.516	2.6905
NM_134131	2.7224	2.1057	2.8448	2.1399	Tnfaip8	49371						Tmem128	3.4893	3.6604
ENSMUST00000098887	2.505	1.8637	2.5585	2.0153	Gm6696	16779						Tmem136	2.8494	2.9934
NM_153139	2.3931	2.8158	2.2391	2.9463	Slc36a1	55689						Sall2	2.5763	2.7
NM_008390	3.5343	2.7431	3.1831	2.9929	Irf1	49709						Zfp319	2.5823	2.7776
NM_198429	2.0583	2.8029	1.8706	2.6838	Nfatc1	31773						Slco4c1	2.4429	2.6888
NM_007757	3.3374	3.7487	3.2972	3.9431	Cpox	40437						3010003L21Rik	2.5838	2.8158
NR_033625	2.401	1.821	2.4893	1.9126	D5Ertd605e	7506						1810010D01Rik	2.1236	2.39
NM_001160326	2.7227	3.3074	2.6054	3.1657	Serp2	39832						Spg20	2.3796	2.596
NM_133867	2.3379	1.7777	1.7952	2.7936	Eps8l3	30901						Dynlt3	2.6258	2.8178
NM_138586	4.4113	3.8983	4.5887	3.9835	Exosc5	12436						1700056E22Rik	2.74	2.8912
NM_178607	2.6504	3.151	2.4906	3.1231	Rnf24	23166						2610002M06Rik	2.3224	2.5562
NM_001177843	2.9163	3.5041	3.0969	3.6003	Frmd4a	25928						BC057675	2.8791	3.0012
NM_007415	3.5635	3.0395	3.7806	3.3059	Parp1	14786						Fam174b	2.2257	2.6222
ENSMUST00000100051	2.1827	2.6611	1.9205	2.5716	Lrp2	50002						Cacna1d	2.0922	2.3253
NM_026752	3.4562	3.8255	3.4547	4.1064	Zfyve21	522						Pdcd6ip	3.4809	3.7634
NM_001013749	2.1981	1.8133	2.5396	1.8506	Tmem151b	34867						Vwa5a	2.4925	2.5946
NM_009109	2.4579	1.7848	2.5534	2.0666	Ryr1	11897						4833447P13Rik	2.4298	2.5256
NM_134117	3.5901	3.6096	2.9194	3.4052	Pkdcc	34398						Pacs1	2.419	2.6742
NM_176922	2.4293	1.84	2.5065	1.8754	Itga11	13922						Fam83g	2.647	3.0433
NM_134437	3.3034	2.6221	3.3484	2.6995	Il17rd	38402						Rffl	2.9306	3.0106
NM_010259	2.5166	1.7424	1.7904	1.9159	Gbp2b	43163						1700001L05Rik	2.573	2.8188
NM_146142	2.5732	2.8152	2.1559	2.887	Tdrd7	17585						Gpc6	2.325	2.4031
A_55_P1978866	3.055	2.3574	2.3785	2.4774	A_55_P1978866	6058						Rdh10	2.1545	2.5205
NM_027732	2.1469	1.6658	2.3128	1.6818	Dmrtc2	24091						A_55_P2079471	2.4177	2.6238
NM_144538	3.6908	3.9996	3.4758	4.1816	Rab3il1	26471						Pdk2	2.5196	2.9231
NM_007548	2.4848	1.8268	2.3038	1.8203	Prdm1	29924						A_55_P2075829	2.3256	2.4885
NM_009022	2.3219	1.7796	2.4567	1.8453	Aldh1a2	5156						Ehhadh	2.1777	2.606
NR_003647	2.6748	1.9625	2.0081	2.0118	Gm5039	3729						Kctd13	2.9422	3.0868
NM_008706	2.3756	1.7649	2.398	1.8554	Nqo1	2513						Fgfr1op2	2.8817	3.0465
XM_001478791	2.9035	2.1746	2.969	2.2436	AA414992	43580						AK081173	2.7317	2.6279
chr5:105072936-105074001_F	2.2666	1.7174	2.4047	1.8019	chr5:105072936-105074001_F	36774						Spty2d1	2.4105	2.5283
NM_011272	2.4477	1.7713	2.2593	1.8079	Rln1	23857						Phactr1	2.6879	3.0818
AY336501	2.2309	1.7677	2.45	1.7829	Spats1	27031						Kdelr1	2.9237	3.1471
NM_001285956	2.3971	2.4232	1.9893	2.7996	Podn	38589						Appl2	2.813	3.0628
NM_020603	3.9798	3.4899	4.1309	3.5854	Wdr46	6685						Aamdc	2.8123	3.0317
NM_001172472	2.3327	3.1037	2.4893	2.6195	Sphk1	28401						A_55_P2003973	2.3499	2.2686
NM_025865	3.0671	3.4528	2.8724	3.5722	2310030G06Rik	972						Rftn1	2.7543	3.2033
NM_001284394	2.7187	2.1451	1.9109	2.2556	2015-09-04	13779						Nrk	2.2255	2.3262
NM_009397	2.4538	2.8299	2.2238	2.9233	Tnfaip3	5588						Slain2	2.7889	2.9422
NM_020577	2.717	2.0191	2.9007	2.749	As3mt	33242						Prkab1	2.8605	3.0447
NM_054044	2.9688	3.4222	2.6583	3.2113	Gpr124	4644						Tmem198b	2.9784	3.106
NM_001081250	2.4701	1.7714	2.4964	1.8633	Myh13	44067						Inha	2.1191	2.3691
NM_001162880	2.7564	2.0575	2.6126	2.1821	Syce3	48145						Rarres1	1.9365	2.1966
NM_023476	2.4622	2.8297	2.0089	2.5683	Tinagl1	28051						Ppapdc2	2.2176	2.5702
NAP112100-1	3.5302	2.7667	3.5963	3.1717	NAP112100-1	35984						Usp46	2.8508	3.0354
chr13:98267049-98267604_F	3.2944	2.8447	3.6198	3.1199	chr13:98267049-98267604_F	43122						Irf4	2.1778	2.1624
NM_026821	2.637	1.9956	2.7384	2.613	Lurap1l	34377						Cyth1	2.5705	2.8232
NM_009242	3.8178	4.1189	3.5076	4.1942	Sparc	54306						Epb4.1l5	1.8439	2.236
NM_001083628	2.5846	2.8321	2.2312	2.9963	Greb1l	2102						Cers6	2.4913	2.4935
NM_008398	2.3989	1.8895	2.5135	1.8641	Itga7	9921						Cxcl16	2.5462	2.708
NM_016964	2.6519	2.0563	2.8293	2.3423	Stag3	44581						chr8:40100925-40196350_F	2.8885	3.0906
NM_053100	3.5414	3.0072	3.7402	3.3276	Trim8	21417						Chn2	3.353	3.2509
NM_025864	2.2404	2.7913	2.2767	2.8682	Tmem206	45756						St5	2.6809	2.8156
XM_003689344	3.4822	2.8805	3.4162	2.9023	LOC100504873	51016						Clip4	2.3583	2.6336
NM_181039	2.6378	2.1049	2.8377	2.1364	Lphn1	14679						Rab17	1.94	2.3285
NM_001144855	2.7446	2.1854	2.8241	2.2221	Ppfia4	16853						Ripk1	2.5754	2.7532
NM_001281487	1.9111	2.0541	1.9741	2.628	Cdc20b	45466						Zfp326	2.8441	3.0373
NM_001025261	3.6971	2.9514	3.8016	3.401	Tpd52	41382						Spryd3	2.8464	2.9995
NM_007474	4.2593	4.9149	4.3502	5.1997	Aqp8	32465						TC1670009	2.0619	2.3307
NM_027153	2.8604	2.4544	2.894	2.2251	Pir	25529						Tcta	2.3433	2.4412
NM_021451	3.215	3.1921	3.5113	3.8577	Pmaip1	20721						Sec63	2.9335	2.7726
NM_201410	2.3699	2.4037	1.8978	2.9272	Ugt1a6b	39540						Ppt1	2.596	2.7264
NM_172393	2.8025	2.253	2.0556	2.1659	Aim1	22881						Inadl	2.7687	3.0591
NM_028651	2.7986	3.2654	2.877	3.4848	Tmtc4	32758						Slc10a3	2.6456	2.8587
NM_147217	2.312	2.886	2.1839	2.7807	Gprc5c	42448						Adm	2.0152	2.2535
NM_025522	3.2797	3.9539	3.3632	3.6821	Dhrs7	18956						Erbb2ip	2.6469	2.8894
NM_007496	2.3579	2.8432	2.119	2.7679	Zfhx3	41459						Sel1l	2.8441	2.9839
NM_001005847	2.6283	2.9281	2.5409	3.2596	Aga	2652						Scyl2	2.6745	2.7639
NM_008344	2.6399	1.8137	2.263	2.2252	Igfbp6	44797						Abhd16a	2.735	2.7514
NM_026003	2.2006	2.6411	2.0098	2.6845	Smarca2	39110						Adamtsl5	2.3455	2.5698
NM_146539	2.824	3.3655	2.6616	3.4715	Olfr373	15010						Tmem38a	2.7414	2.9253
NM_178728	2.6105	2.12	2.8788	2.3102	Napepld	10969						AI314180	2.5144	2.4769
NM_001077406	2.1413	2.6916	2.033	2.6186	Nrp2	55530						Tead3	2.1233	2.3148
NM_011058	3.3361	3.7833	3.4894	4.0236	Pdgfra	4974						Slc18a1	2.1603	2.4913
NM_009543	2.5278	2.848	2.451	3.1558	Rnf103	45226						Alg9	2.812	2.987
ENSMUST00000145353	3.3834	3.8096	3.3241	4.0172	Cnot6	34889						Pigg	2.3718	2.5797
NM_017391	2.182	2.7612	1.9836	2.262	Slc5a3	5651						A_55_P2143892	2.2087	2.5734
NM_031877	3.1708	2.551	2.9493	2.5023	Wasf1	48323						A_55_P2061520	2.7063	2.9103
NM_031397	3.1988	3.4177	3.1216	3.8771	Bicc1	12324						Pigk	2.5673	2.7694
AK077035	2.2132	1.6644	2.4172	1.897	1700030N03Rik	37466						Inpp5f	2.4228	2.5573
NM_019439	2.7904	2.2906	2.9449	2.194	Gabbr1	44849						Ipp	2.3915	2.7317
A_55_P2113379	2.3307	1.6583	1.7524	1.6781	A_55_P2113379	49512						Slx	2.3713	2.2517
NM_009980	3.9091	3.3861	3.9863	3.4486	Ctbp2	6382						Prune	2.4096	2.7089
NM_145629	3.3275	3.7101	2.9815	3.8505	Pls3	48126						C2cd4b	2.1832	2.3507
NM_001103157	2.5303	1.9635	2.5154	1.9203	Steap2	54702						Zfr2	2.4498	2.4951
NM_026405	2.5016	2.8229	2.3853	3.1139	Rab32	44189						Mtmr11	2.2989	2.5485
NM_001177956	2.3314	1.8101	2.4293	1.8258	Gpm6b	6808						Six5	2.7544	3.0154
NM_212484	3.8455	4.2348	3.7806	4.4215	Cnot6	50829						42064	2.1581	2.3732
NM_013565	2.8413	2.0839	2.6455	2.3549	Itga3	35346						Fbxo10	2.7822	2.9284
NM_001034893	2.3686	1.8844	2.5324	1.9061	Zfp936	18461						Cplx2	2.4251	2.5372
NM_007625	2.5468	2.8873	2.4706	3.1543	Cbx4	24426						Pus7l	2.4543	2.7312
NM_008458	2.395	1.6531	2.1956	1.8616	Serpina3c	50509						1110046J04Rik	2.1065	2.2681
NM_001004153	2.2766	1.8	2.4399	1.7963	AU018091	4096						A830052D11Rik	2.1731	2.3733
AK134220	3.3417	3.7717	3.1728	3.7867	AK134220	34113						chr14:118774481-118873242_R	2.3279	2.5812
NM_013783	2.8077	2.172	2.6207	2.1094	Mmel1	42995						Dnajc5	2.6693	2.6944
NM_001081166	2.3626	1.8672	2.4155	1.7667	Phf21b	32900						Gm20186	2.629	2.661
NM_008216	2.6172	1.8336	2.2515	2.0625	Has2	44007						Lpar2	2.1511	2.3197
NM_021329	3.4706	2.9628	3.6795	3.2382	Rangrf	53556						Muc13	1.866	2.3417
NM_012030	3.1204	2.5079	3.0383	3.273	Slc9a3r1	48098						Pts	2.4153	2.6379
NM_027954	3.747	3.1761	3.8764	3.5526	Syce2	4864						Ap1ar	2.594	2.7589
NM_011715	3.6401	3.9554	3.2861	4.1995	Wdr1	42777						Slc16a1	2.3217	2.4152
NM_010158	3.1693	2.7034	3.279	2.6269	Khdrbs3	51727						Tbc1d4	2.2716	2.5612
NM_008955	3.2785	3.2177	2.8127	3.8768	Rhox6	47350						Tgfbrap1	2.0939	2.3601
NM_020043	2.9823	2.3668	2.6561	2.2541	Igdcc4	20063						Adck2	2.5091	2.7344
NM_015736	2.7067	2.0833	2.4183	2.816	Galnt3	47274						Gm7849	2.1783	2.35
XR_142381	3.6487	3.0789	3.5879	3.0955	LOC628147	31096						Ang	2.2553	2.414
NM_010096	1.8677	2.4662	1.903	2.4406	Ebf3	9592						Mbnl1	2.4358	2.548
NM_010849	2.5691	2.2937	2.7852	2.0477	Myc	19327						Zfp395	2.3667	2.6291
NM_009574	2.9372	2.258	3.3515	3.1186	Zic2	2087						A_55_P2045916	2.1533	2.5266
NM_172673	2.2219	1.7037	2.283	1.6997	Frmd5	27358						Cpz	2.1245	2.5652
NM_009662	2.455	1.7412	2.1116	1.8077	Alox5	45638						Lats2	2.7442	2.7269
NM_028060	3.3991	2.6431	3.5117	2.8787	Slc35f2	43509						Slc33a1	2.3722	2.7366
NM_023146	2.3751	1.8839	2.5944	2.0032	Ranbp17	9826						B4galt1	2.6618	2.6667
NM_028071	4.313	4.4823	3.9771	4.8258	Cotl1	34190						Hcfc2	2.2589	2.4133
NM_007533	3.7782	3.3108	3.978	3.464	Bckdha	53274						Sdc3	2.2407	2.5793
NM_023635	2.3438	1.7614	2.4253	1.8412	Rab27a	52703						Polk	2.3433	2.3849
NR_002905	3.1488	2.3652	3.2399	2.4794	Snora74a	15450						Tor1aip1	3.1265	3.2569
NM_001177487	2.3799	1.8053	2.4528	1.9362	Gm15292	10103						Abhd6	2.3152	2.5443
NM_175556	2.4731	1.7527	1.9969	1.7959	Plch2	43414						Bcl9l	2.2632	2.3861
NM_008681	3.3163	4.0527	3.5187	4.3888	Ndrg1	15498						B630019K06Rik	2.1859	2.3241
NM_177047	2.4826	1.9063	2.5283	1.9751	Auts2	33246						A_55_P2142668	2.7017	2.6391
NR_033430	2.4284	1.8991	2.6352	1.9046	Gm2694	42231						Sec14l2	2.4498	2.8978
NM_025768	3.6094	3.0279	3.7298	3.4377	Grtp1	1348						Fut11	2.3149	2.5596
NM_027185	3.8274	3.2399	3.8404	3.4195	Def6	34368						Gm7120	2.4676	2.6256
NM_008698	3.6201	3.1115	3.8338	3.4052	Nipsnap1	5756						Slc35e3	2.262	2.4082
NM_024289	3.6202	2.7467	3.4279	3.159	Osbpl5	19441						Npb	2.4221	2.7108
NM_013497	3.4416	3.7912	3.1557	3.779	Creb3	43488						AK035396	2.6396	2.6581
XR_168542	2.2077	1.7088	2.3597	1.7398	Gm9918	47172						Tcf21	1.9678	2.2387
NM_013731	2.879	2.027	2.897	1.9267	Sgk2	49396						Abcc2	1.9031	2.085
NM_178591	3.3557	3.4202	2.8895	3.6204	Nrg1	6188						42251	2.6031	2.7321
NM_033079	2.2799	1.6853	2.3948	1.9095	M1ap	925						A_55_P2091193	1.9933	2.1551
NM_010357	3.4787	2.7886	3.5483	2.7636	Gsta4	8771						Cuedc1	2.4063	2.5565
NM_001083587	3.4803	2.898	3.7353	3.3164	Tns3	30498						Zfp202	2.1894	2.3804
NM_001081962	2.7746	2.2918	2.9612	2.3649	Sap25	45567						Wnt4	2.5849	2.3268
ENSMUST00000166899	4.1755	3.4091	4.0505	3.5596	ENSMUST00000166899	19930						Rhobtb3	2.2487	2.4528
NM_007759	2.9355	2.2404	2.7599	2.4127	Crabp2	48770						Slc35a3	2.5766	2.6639
NM_013612	2.2797	1.717	2.4245	1.7998	Slc11a1	5060						Gsk3b	2.5873	2.6646
XR_140778	2.2667	1.6955	2.2966	1.7163	1700063H04Rik	25056						Gatsl2	3.4352	3.6263
NM_028775	3.907	3.3525	4.1559	3.5277	Cyp2s1	32891						Amigo3	2.235	2.2923
NM_025967	2.468	2.1484	2.8136	2.1502	D16Ertd472e	19958						chr13:65360846-65362134_F	2.3676	2.389
NM_026660	3.7223	3.1711	3.866	3.5612	Mfsd10	28892						Foxb2	1.8439	2.2546
NM_001172062	3.1605	3.5662	3.061	3.7044	Lman1	13972						Rnf170	2.5446	2.5045
NM_134090	3.4735	3.8946	3.4553	4.146	Kdelr3	41013						Mfsd7b	2.5215	2.6584
NM_018815	3.6423	3.02	3.689	2.864	Nup210	34801						Igfbp1	1.7681	2.2129
NM_007920	2.7941	3.1073	2.6775	3.4002	Elf1	28853						Vwce	2.0278	2.2332
NM_001012323	2.2956	1.6725	2.2965	1.7724	Mup20	17642						Vamp7	2.529	2.6516
NM_177409	2.8872	3.3159	2.716	3.3587	Tram2	1749						Eogt	2.5039	2.6581
NM_010218	2.8879	2.4791	2.8407	3.2437	Fjx1	14362						Lypd6	2.292	2.4671
NM_012028	1.777	2.15	1.6927	2.4027	St6galnac5	12747						chr14:21460230-21461364_F	2.319	2.4852
NM_145569	3.1901	2.8995	3.6437	3.1296	Mat2a	53600						Dyrk2	2.3836	2.5424
NM_152808	3.4595	2.891	3.347	2.8762	Slc44a2	14081						Hey2	2.026	2.1554
NM_001163215	2.1315	2.4271	1.9633	2.7027	Fgfr3	4480						Fastk	2.4771	2.4626
NM_001166273	2.2097	1.8283	2.552	1.961	Cspg5	15022						A_55_P2079981	2.5233	2.6003
NM_025378	3.3401	2.5309	3.2661	2.7022	Ifitm3	2264						Defa-rs1	2.2249	2.4031
NM_025445	2.9895	3.3198	2.8837	3.5555	Arfgap3	45486						Hrct1	2.2693	2.2171
NM_028207	2.995	3.3566	2.6194	3.1907	Dusp3	23853						Tmem241	2.4295	2.5597
NM_011356	1.9482	2.4627	1.7047	2.3103	Frzb	1651						Slc23a3	2.0766	2.2473
NM_001206851	2.2237	1.7338	2.2465	1.6748	Usp44	22121						A_55_P2115355	2.2112	2.2119
BB237529	3.0765	2.4751	2.4118	2.4713	BB237529	52858						Dmrta2	2.0999	2.1841
ENSMUST00000163475	2.6245	2.0257	2.6403	2.1375	ENSMUST00000163475	31601						Tox3	2.5007	2.4311
NM_011175	4.5241	4.7779	4.129	4.8491	Lgmn	6492						chrX:106029816-106082235_F	2.2088	2.3588
NM_022020	2.5052	1.7976	2.1861	1.8495	Rbp7	54056						AU040320	3.2606	3.4297
NM_008716	3.4026	2.8014	3.0053	2.6767	Notch3	15652						Slc22a21	2.2138	2.3909
chr13:81773237-81783062_R	2.1573	1.7651	2.4249	1.7992	chr13:81773237-81783062_R	44698						Arsk	2.452	2.662
NM_001037906	2.0891	1.777	2.4973	1.8598	Nell1	51561						Dnajb14	3.3552	3.5205
NM_018865	2.362	1.6927	2.0441	1.7355	Wisp1	52069						Pknox2	2.4436	2.2698
NM_144847	3.0995	2.7249	3.2174	2.5471	Nrbp2	25371						Dyrk2	2.3836	2.5424
NM_007405	2.4937	2.8783	2.3447	3.0087	Adcy6	4091						Thnsl2	2.2409	2.5478
NM_033314	3.6763	3.3924	2.73	3.5027	Slco2a1	42908						Pabpn1l	1.9221	2.242
NM_008548	1.782	2.4178	1.7244	2.1438	Man1a	39396						Gm21637	2.0456	2.1868
NM_144822	3.4946	3.9004	3.1228	3.5596	Micu1	39215						Gdap2	2.3571	2.6298
NM_194060	2.6272	2.1443	2.8263	2.2263	Foxo6	37054						Stard13	2.6627	2.4076
NM_030187	2.0813	1.7342	2.4468	1.8087	Ak7	18295						Eif6	2.2229	2.4122
NM_016899	2.4586	1.7711	2.1816	1.786	Rab25	32561						Srsf12	2.0397	2.3845
ENSMUST00000113970	2.8631	2.401	3.0514	2.4408	Suv420h1	43155						Tmem106b	2.2928	2.4403
NM_010907	3.6173	3.0111	3.6568	3.3389	Nfkbia	49449						chr11:95561419-95574068_R	2.322	2.4657
BB713741	3.6669	2.9959	3.0471	3.1453	BB713741	43667						Fchsd2	2.3815	2.6745
NM_144867	2.4004	1.7607	2.1902	1.7574	Slmo1	48675						H2-Q1	1.8976	2.2082
NM_020518	2.815	2.5593	3.0153	3.2969	Vsig2	15367						Atp5s	2.3053	2.5197
NM_027078	2.832	3.2101	2.6861	3.3727	Ikbip	43713						Dusp22	2.4913	2.5334
NM_001081319	2.789	3.3064	2.7609	3.3583	C030046E11Rik	53675						Enpp1	2.1903	2.224
NM_009678	3.0557	2.4707	2.9459	3.185	Ap1m2	23901						Mxd4	2.3227	2.3519
NM_011348	2.4999	1.8098	2.2659	1.9299	Sema3e	38466						Habp2	3.3853	4.1711
NM_029801	2.9854	2.3842	3.032	2.5944	Tsacc	50572						Uggt2	2.3178	2.2401
NM_029283	2.967	2.0809	2.6802	2.1114	Fam183b	52514						chr14:43418592-43428090_F	2.3202	2.2955
NM_138677	3.0158	3.3254	2.9925	3.6507	Edem1	13576						Gm7265	2.4556	2.3479
NM_007556	2.6976	2.0883	2.7983	2.5607	Bmp6	22430						1700024P16Rik	1.9188	2.1674
NM_001079686	1.8116	2.361	1.7787	2.3331	Syne1	46384						Rasa2	2.4833	2.5125
NM_001252623	1.927	2.4273	1.8111	2.6615	Csgalnact1	48420						NAP111802-1	2.2456	2.4517
NM_178143	2.8506	3.4073	2.5113	3.6279	Prkaa2	26108						AK053501	2.3457	2.4336
NM_023341	2.3866	1.9529	2.7617	2.1446	Adck3	40329						Clip4	2.3583	2.6336
NM_029564	4.2856	4.7077	4.0539	4.7325	Tax1bp3	19051						Vipr2	1.9541	2.2156
NM_001134385	2.6273	2.0461	2.7722	2.3594	Gpr160	21474						Serpinf2	1.8173	2.0632
NM_145142	2.4553	2.1362	2.8636	2.292	Chst10	43515						Shc2	2.2392	2.421
NM_177788	2.3443	1.7969	2.6006	1.7946	Exoc3l	5730						Cdkl1	2.2307	2.0896
NM_025451	2.6066	1.9601	2.5658	2.1441	Camk2n1	49766						Nrn1	1.9746	2.3944
NM_010135	3.6055	3.0639	3.6762	3.1878	Enah	20365						Gal3st1	2.1297	2.2314
TC1649157	2.2198	2.7137	2.1625	2.8179	TC1649157	11792						Tgfbr2	2.315	2.2843
NM_144835	4.1484	3.646	4.2358	3.7253	Heatr1	16652						Aff2	1.9756	2.1082
NM_001006680	2.171	1.7206	2.3932	1.7525	Kcnq2	25493						Fam3a	2.2791	2.4946
NM_001110843	2.3242	1.773	2.3122	1.7623	Cacna2d1	11023						Gm8221	1.9193	2.0364
NM_011031	4.3178	4.6422	4.0503	4.7209	P4ha2	51972						6720475J19Rik	2.4223	2.4335
NM_177914	2.4262	2.8268	2.23	2.8699	Dgkk	52304						Gm15070	1.9602	2.1625
NM_029784	2.3047	1.8156	2.4626	1.8791	Fam81a	35948						Sepn1	2.1638	2.2707
NM_026129	3.3263	3.6757	3.3283	3.9378	Erp29	19865						Usp27x	2.2386	2.4012
A_55_P2175146	2.1424	1.6719	2.2858	1.6565	A_55_P2175146	8172						Hook3	2.259	2.4092
NM_029655	2.3423	2.6178	2.2577	2.9557	Snx7	9719						ENSMUST00000097361	1.8768	2.144
NM_001177538	2.4634	1.776	2.1449	1.8349	Duxbl2	51807						Gskip	2.3307	2.5124
NM_175177	3.2867	2.755	3.3994	2.8825	Bdh1	36392						Ccng2	2.2743	2.3383
NM_176835	2.9318	2.9495	2.7685	3.4908	Dnajc22	24497						Lgals3bp	2.4098	2.4174
NM_021455	2.7458	2.0426	2.4606	2.1354	Mlxipl	41716						Hoxb7	1.9356	2.2883
NM_001285472	2.3351	1.799	2.4203	1.8625	Tbx1	11849						Pcsk9	1.8912	2.2238
chr15:102100964-102104552_F	2.2733	1.7285	2.4859	1.7408	chr15:102100964-102104552_F	51979						Smlr1	1.6444	2.0248
NM_011157	4.5902	4.7157	4.1124	4.8471	Srgn	11555						Apoa4	1.7144	2.24
NM_153560	3.4538	3.8619	3.4164	4.0055	Fam102a	55148						Gm4316	2.1992	2.1612
NM_009867	2.8176	2.0913	2.857	2.5444	Cdh4	48914						B430105G09Rik	2.1799	2.1908
NM_011143	2.4722	1.9842	2.6478	2.0258	Pou4f1	36889						Sp8	2.0567	2.2269
NM_016908	2.5167	1.9631	2.4877	1.9344	Syt5	22705						Gpr39	2.072	2.101
NM_001252508	2.3621	1.7213	2.7243	1.8522	D430019H16Rik	40618						Gm4593	2.2632	2.4296
NM_011588	4.3247	3.7879	4.4668	4.0281	Trim28	42047						Scnn1a	1.9111	2.1813
ENSMUST00000143791	2.5341	2.8023	2.4746	3.1512	Bicc1	6580						Pcdhb16	2.0064	2.1464
NM_009580	1.8317	2.225	1.76	2.4293	Zp1	15837						Trpc6	1.9296	2.1136
NM_001163645	2.5788	1.9267	2.5347	2.1455	Osbpl3	41310						A_55_P2334942	2.0046	2.1896
NM_010212	3.2444	3.6328	2.6786	3.5664	Fhl2	24827						chr9:78107225-78118850_F	1.9818	2.0584
NM_008614	2.4441	2.0918	2.7553	2.0935	Mobp	36946						Rhoj	1.998	2.1776
NM_009801	3.8081	3.9499	3.8334	4.4292	Car2	53162						Gm10734	2.1294	2.2459
U19265	2.4324	2.7691	2.2164	2.8894	Gcnt1	33578						Il27ra	1.9131	2.1336
NM_011010	2.1263	1.8091	2.5107	1.8809	Omp	20601						CB193388	1.9004	2.1641
NM_001043335	3.1431	2.8814	2.7274	3.5131	Eml1	12109						Lcor	2.6155	2.7406
NM_010243	2.2067	1.7631	2.442	1.8676	Fut9	5113						Dll1	2.0225	2.2112
NM_008001	2.8608	2.283	2.9804	2.5103	Fgd1	43206						Nr2f2	2.0738	2.1414
NM_026731	3.0827	2.1719	2.9216	2.398	Ppp1r14a	47354						Lpar1	2.1318	2.3354
NM_010496	3.107	3.3166	2.6238	3.8099	Id2	29794						9530062K07Rik	2.0807	2.1404
NM_008817	2.2937	2.4876	1.9291	2.694	Peg3	24788						Jade3	2.1672	2.2969
NM_013528	3.4778	3.7742	3.4066	4.0439	Gfpt1	34500						NAP112421-1	2.194	2.1271
NM_019673	3.6807	3.1894	3.8915	3.4534	Actl6a	36374						Col6a2	2.1248	2.1542
chr17:6830756-6832322_R	2.6509	3.1044	2.4956	3.0801	chr17:6830756-6832322_R	49308						Hoxd8	2.1327	2.3078
NM_012034	1.9502	1.7252	2.535	1.7862	Tpsg1	27956						Ang3	2.1055	2.213
NM_007792	4.2953	4.9056	4.411	4.9392	Csrp2	40870						Dnase1	2.1206	2.2362
NM_001081139	2.5139	2.0453	2.6794	2.0576	Ankrd35	51407						Fabp2	1.8884	2.1353
NM_010171	2.6421	3.2919	2.3083	3.3089	F3	29835						chr1:72291663-72291749_F	2.1712	2.2312
NM_022879	2.0609	2.4043	2.2037	2.815	Myl7	16625						Zbtb7c	2.0822	2.1118
ENSMUST00000060989	2.2342	1.7459	2.4967	1.8858	Sorl1	12536						Gm4718	2.1233	2.0881
NM_173379	2.2814	2.6128	2.1106	2.8132	Leprel1	3732						Hivep2	2.1833	2.0647
NM_009775	2.944	2.3972	3.0303	2.271	Tspo	18473						Slc18a2	2.0592	2.2388
chr6:122341396-122342710_F	2.307	1.7682	2.3742	1.8202	chr6:122341396-122342710_F	50592						A_55_P2011385	2.048	2.038
NM_172779	2.5082	3.1091	2.5146	2.9247	Ddx26b	46383						Atoh1	1.9006	2.0495
NM_133684	4.1601	4.5168	3.9988	4.6556	2015-03-02	29345						Tifa	2.0333	2.082
NM_177303	2.7492	2.1489	2.6321	2.1833	Lrrn4	52076						chr7:106525007-106525661_R	2.0371	2.1611
NM_007557	2.5012	1.9623	2.5543	1.9989	Bmp7	27225						Cidec	1.7569	2.0891
NM_001099308	3.5764	3.0462	3.5352	3.0366	Gm14391	29106						Gpr88	1.9463	2.0573
NM_008482	4.8023	5.197	4.62	5.2752	Lamb1	37158						Slc9a3	1.735	2.0927
NM_173417	2.2816	1.8545	2.4751	1.8719	Kcns3	30191						Krtap4-16	1.8616	2.0059
NM_027135	2.8472	3.0544	2.7866	3.4687	Sec24d	44885						Tlr3	1.7627	2.0371
NM_026594	3.5601	2.8214	3.7236	2.863	Rpl39l	30526
NM_198168	3.5227	3.9109	3.3935	3.9859	Ppp2r5b	28486
BY388679	2.3397	1.8233	2.3825	1.82	BY388679	45961
NM_011854	2.4175	1.7502	1.7845	1.8135	Oasl2	36125
X05545	2.7693	2.7895	2.1311	2.5442	X05545	45117
NM_001081672	2.1061	1.7148	2.3711	1.7441	Fam43b	41486
NM_001033446	2.3068	1.7176	2.2905	1.8334	Arl14epl	40818
NM_010739	2.5254	1.866	1.9641	2.3417	Muc13	19513
NM_001043355	3.0094	2.4037	2.8958	2.4476	Map6	28697
AK144862	2.4362	1.8873	2.3671	1.8568	C78283	39660
NM_153526	2.8194	3.3059	2.3556	3.5853	Insig1	14980
NM_146028	2.1152	1.7045	2.3795	1.7554	Stac2	8703
NM_009293	2.625	2.7853	2.8667	3.3325	Sts	6499
NM_001100445	2.5195	2.5916	1.9109	2.4645	Gm2030	2484
BC008166	4.1691	4.5639	3.9226	4.6252	Tax1bp3	52781
AK010742	2.8946	2.1155	2.6696	2.0582	2410087M07Rik	39199
NM_025666	3.7312	3.2304	3.881	3.4624	Ubr7	42892
NM_023065	3.8111	3.9256	3.7798	4.3989	Ifi30	54228
NM_031170	4.0562	3.7169	3.3895	3.8969	Krt8	52133
NM_139218	2.5137	1.7697	2.0973	1.7718	Dppa3	653
NM_001163855	3.0029	2.533	3.225	2.7781	BC051142	50148
AK085239	1.9965	2.6596	1.9587	2.8424	B130021B11Rik	10204
NM_023734	2.8509	2.5427	2.7938	2.1102	Pi16	36169
NM_146182	3.1478	2.4355	3.0779	2.6807	Klc3	23976
NM_183286	2.9305	3.2374	2.8337	3.495	Dhrs13	46496
NM_026163	3.5262	3.0814	3.2262	2.8249	Pkp2	34781
NM_001001892	3.6394	3.7197	3.7076	4.2601	H2-K1	5101
NM_009755	3.3853	3.5885	2.9298	3.4747	Bmp1	42559
NM_018883	2.5321	2.062	2.7015	2.1315	Camkk1	16293
NM_017479	2.8702	2.3095	2.9665	2.4472	Kat6b	13522
NM_145402	3.4522	3.869	3.3119	4.0257	Tmem51	19316
NM_028133	2.4184	2.9256	2.5485	3.0546	Egln3	39609
NM_013661	2.106	1.8512	2.6232	1.8447	Sema5b	53802
NM_146064	3.2246	2.6874	3.1218	3.3947	Soat2	52489
NM_134005	3.0945	2.2786	3.1724	2.3872	Enpp3	39636
NM_024474	2.2176	1.6685	2.2121	1.7333	Col26a1	55278
NM_031198	2.5346	1.7927	2.5407	2.0994	Tfec	47858
NM_199145	3.1713	3.7458	3.2005	3.8071	3110062M04Rik	35401
NM_001024731	2.6562	2.122	2.8091	2.303	Gm20939	16084
NM_001001738	3.0034	3.3983	2.8479	3.4367	Itprip	19538
NM_027102	2.8824	2.1651	2.6731	2.5257	Esam	21429
NM_008592	1.9112	2.5104	1.8543	2.2246	Foxc1	42677
NM_010871	2.5	1.7775	2.032	1.9763	Naip6	10060
NAP112224-1	2.6147	3.1011	2.6099	3.145	NAP112224-1	20942
chr16:9129538-9137898_F	2.0876	1.7187	2.3735	1.7541	chr16:9129538-9137898_F	47386
NM_011704	2.8435	3.2608	2.625	3.2338	Vnn1	18889
NM_025459	3.1351	3.3424	2.7949	3.6191	Fam134b	38083
chrX:50400250-50410825_F	1.7006	1.7042	2.5533	1.7379	chrX:50400250-50410825_F	46310
NM_027884	2.9397	2.4914	3.1303	2.6031	Tns1	53694
NM_010514	2.7676	2.8183	2.3831	3.1682	Igf2	40845
AF034610	3.468	2.9639	3.5937	3.0715	Nasp	23717
NM_018887	2.7216	2.0439	2.8181	1.9695	Cyp39a1	109
U16671	4.6576	3.874	4.5832	4.0291	U16671	2525
NM_013819	2.2742	2.951	2.4356	2.727	H2-M3	3892
ENSMUST00000153865	2.274	1.7097	2.2012	1.7329	ENSMUST00000153865	21203
NM_013872	4.5503	4.0355	4.5166	4.0004	Pmm1	32741
NM_007578	2.5351	1.9749	2.4848	1.9783	Cacna1a	11940
NM_028295	3.3382	3.6158	3.3441	3.9445	Pdia5	54148
NM_010833	3.7976	3.3078	3.6901	3.2012	Msn	3320
ENSMUST00000021911	2.7737	2.1669	2.7327	2.2855	2010111I01Rik	14274
NM_019413	2.8424	3.3846	2.953	3.4136	Robo1	51685
A_55_P2138500	2.5405	1.8846	1.9979	1.9177	A_55_P2138500	26700
NM_001277925	2.4181	1.8326	2.3959	1.9512	Ecel1	10035
NM_008230	2.402	2.2439	1.8725	2.5959	Hdc	27903
NM_181444	3.3573	2.8691	3.4305	2.8731	Gprc5a	32380
A_55_P2124183	3.2506	2.7965	3.4773	3.0595	A_55_P2124183	9591
NM_153081	2.6017	1.9827	2.6246	2.425	Slc16a11	2690
NM_008561	2.8907	2.6628	2.167	2.6258	Mc3r	47319
NM_026582	2.8817	3.2379	2.5825	3.5424	Wls	47922
NM_008471	3.5287	3.7606	2.9063	3.6297	Krt19	45679
NM_178888	3.0253	2.5244	3.0245	2.5073	Garnl3	49950
ENSMUST00000089689	2.085	1.7737	2.4706	1.8919	ENSMUST00000089689	40756
AK011855	2.9079	2.5697	3.1737	2.551	2610201A13Rik	37378
NM_018761	3.3633	2.7298	3.3384	3.0537	Ctnnal1	51463
NM_001168588	2.3834	1.7335	1.8195	1.7649	Vrtn	19426
NM_031874	2.3459	1.9156	2.4546	1.8636	Rab3d	23589
NM_008003	2.3139	1.7087	2.2108	1.7464	Fgf15	53624
NM_028945	2.8202	2.3157	3.0196	2.5867	D14Abb1e	22860
NM_146149	2.7708	1.9674	2.2825	2.1102	Fam151a	20260
NM_177604	3.3471	3.2226	3.1739	3.7995	AA986860	46194
NM_001099296	2.4597	1.8326	2.4693	2.1222	Grrp1	8468
A_55_P2028139	2.5176	1.8352	2.788	1.8794	A_55_P2028139	11536
NM_009656	3.5511	2.9901	3.5687	3.1482	Aldh2	500
NM_001166546	3.0965	2.3744	3.0718	2.4856	Hmga1	47344
NM_009652	3.8073	4.0814	3.6154	4.2497	Akt1	4945
NM_025334	3.3833	3.7273	3.3208	3.9085	Txndc12	51131
NM_008343	2.4167	1.723	2.0125	1.8051	Igfbp3	44150
NM_021551	3.0477	3.3505	2.7543	3.3714	Slc22a17	36536
NM_001277875	3.412	2.7014	3.2296	2.7402	Tpm2	23404
NM_172780	2.9903	3.4629	2.8962	3.6184	Slc9a6	20052
NM_016791	1.9113	2.712	1.8299	2.4018	Nfatc1	40412
NM_133913	3.1783	3.537	3.1292	3.7136	Chpf2	28678
NM_026721	2.8297	3.2455	2.8007	3.3875	Slc39a13	28225
NM_023328	2.6251	2.2565	2.8504	2.1996	Agtpbp1	34133
NM_013642	2.9519	2.3695	2.6807	2.3171	Dusp1	3098
chr15:32167516-32174417_R	2.429	2.7499	2.2833	2.9321	chr15:32167516-32174417_R	54412
NM_011578	2.5985	3.1298	2.2501	3.3469	Tgfbr3	30459
NM_009262	1.8928	2.4601	1.8473	2.7421	Spock1	52629
NM_022422	2.6931	2.1099	2.196	2.6066	Gng13	6511
NM_171824	2.4082	1.9049	2.4871	1.9528	Pgbd5	17050
NM_146252	3.2622	2.7113	3.4183	2.9157	Tbc1d13	27430
NM_146015	2.5239	1.8351	2.0283	1.9471	Efemp1	33777
NM_011863	2.7155	2.9688	2.6593	3.3066	Papss1	12668
NM_010016	2.8088	3.0811	2.61	3.2888	Cd55	1083
NM_025659	2.1611	1.739	2.3753	1.7665	Abi3	17644
NM_138683	2.6961	2.0655	2.6624	2.3452	Rspo1	45813
NM_009885	2.333	2.8542	2.1527	2.5635	Cel	40207
NM_010947	2.4616	3.0468	2.3723	2.8828	Ntn3	12081
NM_001030307	2.9835	2.4926	3.1728	2.8317	Dkc1	16006
AK143107	3.4547	2.9916	3.6253	3.1552	4833420G11Rik	14330
NM_019392	4.3052	4.8135	4.3294	4.8674	Tyro3	44741
NM_019576	2.2831	1.7937	2.3441	1.7985	Thsd1	6337
NM_013462	3.0256	2.6412	3.1502	2.5426	Adrb3	53230
NM_001013779	2.3132	1.7276	2.3426	1.752	Aim2	55739
NM_134054	3.1152	3.4165	3.0951	3.6901	Sptssa	50568
NM_174988	2.1375	1.7352	2.3834	1.7713	Cdh22	39332
NM_013670	3.3417	2.7769	3.2768	2.8307	Snrpn	3671
chr6:108556270-108573161_R	2.4052	1.8285	2.294	1.8088	chr6:108556270-108573161_R	55719
NM_001195529	2.2944	2.5733	1.9154	2.537	Gm4980	32337
NM_008538	3.9671	2.7872	3.7582	2.8608	Marcks	34192
NM_175126	3.1386	2.6096	3.2267	2.7745	Zcchc3	32400
NM_001085417	2.3856	1.7113	1.8545	1.7823	Zfp467	46700
A_55_P2126827	4.688	4.2035	4.8309	4.3071	A_55_P2126827	47959
NM_026815	2.791	2.2096	2.622	2.1909	Upk1a	3499
NM_013601	2.7393	3.2041	2.6953	3.2543	Msx2	44869
NM_001177850	3.0473	3.3489	2.9618	3.5908	Asph	38440
NM_010910	3.8278	3.3981	3.8335	3.298	Nefl	18073
NM_008300	3.7271	3.2222	3.8154	3.3608	Hspa4	51244
NM_001164525	2.9308	2.4108	2.9165	2.4051	Tstd1	9578
NM_178595	3.5149	3.0597	3.5853	3.0584	Ptrh1	1239
NM_026514	2.7447	2.1761	2.9052	2.3674	Cdc42ep3	7228
NM_007981	3.0081	2.5614	3.2773	2.9815	Acsl1	53773
NM_001039645	2.2818	1.7252	2.3081	1.7731	Asphd1	49538
NR_040774	2.0794	2.5338	1.9578	2.6483	1700057H15Rik	45476
NM_138315	3.6915	3.3011	3.6212	2.8739	Mical1	2755
A_55_P2107785	2.7481	2.0939	2.1902	2.1799	A_55_P2107785	43025
NM_024439	3.3693	3.7838	3.4038	3.9192	Vimp	7871
NM_001077348	2.5065	1.9584	2.7189	2.4735	Plin5	17540
AK141540	3.1146	2.4939	2.5389	2.5457	AK141540	42672
NM_007778	2.874	3.0525	2.2468	2.5275	Csf1	34
NM_001113386	2.7354	3.1139	2.5351	3.0991	Lifr	22929
NM_008130	2.7952	2.3432	2.6831	2.1222	Gli3	17220
AK021218	2.6202	1.898	2.5364	1.7827	C330022B21Rik	17722
NM_027409	2.9717	3.4359	2.994	3.6653	Mospd1	33058
NM_033474	2.5277	2.0081	2.6624	2.1833	Arvcf	43637
NM_007706	2.8229	2.4955	3.155	2.6343	Socs2	7022
NM_001077694	2.6906	2.0151	2.2554	2.0943	Dysf	52369
NM_025273	3.8452	3.9674	3.4587	4.1014	Pcbd1	22844
NM_010059	2.2452	1.754	2.3658	1.8527	Dmc1	44483
NM_011512	3.9364	4.2327	3.7587	4.3678	Surf4	8361
NM_178362	2.8691	2.2506	2.8044	2.441	Sorbs1	48229
NM_009288	2.8477	2.5058	3.1798	2.9788	Stk10	8993
NM_008679	3.9185	3.4528	4.0877	3.5894	Ncoa3	52773
NM_008812	2.3753	1.9059	2.4789	1.927	Padi2	46484
ENSMUST00000132584	2.5705	1.9967	2.5954	2.1085	ENSMUST00000132584	614
NM_145973	3.1867	2.5835	3.2214	2.9256	Ell3	20831
ENSMUST00000038032	2.0421	2.4662	1.9561	2.5467	ENSMUST00000038032	19234
NM_001254724	2.5207	2.0644	2.6563	2.0945	1700023F06Rik	42975
NM_026728	3.7591	3.2244	3.8407	3.6385	Echdc2	50317
NM_001085538	2.3287	1.6784	1.792	1.7256	Gm11757	12389
A_55_P2042016	3.3286	2.7616	3.4224	2.9201	A_55_P2042016	29171
ENSMUST00000088629	2.825	2.3475	2.9738	2.4687	Zic3	1161
NM_178920	2.4382	1.7394	2.0956	1.9173	Mal2	14798
NM_026479	3.1977	2.769	3.4209	2.9211	Zcchc10	16150
NM_026162	3.4064	2.5003	3.0499	2.497	Plxdc2	27439
AK044339	2.2142	1.725	2.2613	1.7327	Esrrb	1307
XM_001476568	2.4956	1.9317	2.4045	1.9441	Gm17776	53878
NM_172665	3.1081	2.5918	3.3102	2.9361	Pdk1	11482
NM_175276	3.0467	3.7155	3.3524	3.4798	Fhod3	54841
ENSMUST00000095070	2.4246	2.7913	2.4049	3.0028	Dnajc25	9396
NM_010197	2.2418	1.8033	2.4593	1.9524	Fgf1	53664
NM_001003918	2.5593	2.1844	2.7556	2.128	Usp7	39137
NM_173016	2.2669	1.635	2.1102	1.7296	Vat1l	49271
NM_011193	2.2617	1.6814	2.2427	1.8044	Pstpip1	1507
NM_130865	2.0889	2.2638	2.6239	1.853	Dmbx1	22628
NM_145392	2.9244	3.1608	2.758	3.4253	Bag2	26332
NM_001034101	2.5018	1.7976	1.9983	1.8634	Gm13119	39378
NAP104240-1	3.264	2.7709	3.2975	2.7564	NAP104240-1	19433
NM_172898	2.3336	1.7606	2.3576	1.9016	Kirrel2	39827
NM_026316	2.3697	1.9043	2.5738	1.9148	Aldh3b1	4192
AK166854	4.5352	4.2053	3.8542	4.361	Krt8	33442
NM_032610	3.1628	2.4647	3.1182	2.7739	Sptbn4	28416
NM_013847	4.1252	3.6726	4.3178	3.9964	Gcat	20844
chr7:50509139-50526856_F	2.3782	1.8996	2.386	1.8565	chr7:50509139-50526856_F	28054
NM_145209	2.279	1.8068	2.4018	1.8728	Oasl1	33243
ENSMUST00000098289	2.6614	1.7856	1.894	1.9149	ENSMUST00000098289	16168
NM_008267	2.2738	1.852	2.548	2.0782	Hoxb13	27006
NM_138681	2.6906	2.3166	2.9729	2.4587	Bcas3	22768
NM_177470	3.7983	4.3762	3.85	4.1779	Acaa2	8328
NM_198627	2.2505	1.8355	2.39	1.8079	Vstm2l	21688
NM_212483	2.9221	3.1407	2.4306	2.9433	Krt42	5170
NM_153123	2.4846	2.0127	2.5766	2.0424	Atf7ip2	53151
NM_018882	2.2819	1.6892	2.1801	1.7811	Gpr56	30601
NM_001277944	2.1389	1.994	1.9957	2.6094	Apoc2	7711
NM_008868	2.2348	1.7536	2.3316	1.7076	Pla2g2c	36595
NM_145890	2.5067	1.8904	2.4771	2.1305	Grhl1	52307
NM_010730	3.1818	2.872	2.6446	2.528	Anxa1	16118
NM_021324	2.6231	2.1149	2.7583	2.3037	Ttyh1	52125
NM_138601	3.7059	3.9014	3.7862	4.4419	D10Jhu81e	31084
NM_198664	3.2749	2.6085	3.1808	2.9749	Tbc1d2	22079
NR_040387	2.2883	1.7391	2.3659	1.944	AI606473	24779
NM_001003948	2.6634	1.948	2.5128	2.0712	Pid1	1425
ENSMUST00000120161	1.9379	2.5078	1.911	2.3213	Myo5b	49294
NM_148938	2.6519	3.003	2.9304	3.3723	Slc1a3	30614
NM_173186	2.3136	2.7346	2.2608	2.8211	Tbc1d24	17016
NM_021292	2.471	2.0702	2.7318	2.6503	Evc	21631
NM_029627	2.1475	1.8568	2.5602	2.2652	Ly6k	4975
NM_016858	2.8566	3.1658	2.7567	3.384	Rab33b	37438
NR_028320	3.2537	2.5609	3.1423	2.9221	AU015836	52589
NM_007561	2.5762	2.8582	2.2825	2.909	Bmpr2	55284
NM_016868	2.9566	2.1941	2.7407	2.6669	Hif3a	38154
NM_009523	2.9973	2.5849	2.0148	2.3268	Wnt4	22341
NM_001256481	2.3671	1.7343	1.8109	1.7918	Gm11237	51149
NM_133979	3.0518	3.4439	2.7784	3.4885	Ano10	45288
NM_011078	2.1512	2.5002	2.1259	2.7334	Phf2	34089
NM_183096	1.9907	1.7647	2.4594	1.7376	Ttc29	28378
NM_013465	2.7127	2.3938	2.8689	2.2462	Ahsg	39968
NR_027784	1.9876	2.4041	1.8407	2.4115	Airn	41058
NM_001285785	3.165	2.7198	3.065	2.3386	Arhgap9	41069
NM_001172160	3.3629	3.6699	3.2809	3.952	Flrt3	36630
NM_026135	1.8363	2.4233	1.7687	2.2801	Kctd16	29201
NM_138313	3.052	2.401	3.2904	2.5701	Bmf	14747
NM_017400	3.0708	3.439	3.1766	3.6775	Sh3gl3	38194
NM_020002	3.0091	2.4934	3.1308	2.8872	Rec8	20497
NM_175178	2.4761	1.9656	2.6199	2.209	Aifm3	1439
ENSMUST00000113014	1.8459	2.2449	1.8321	2.4046	Morc4	53909
NM_177282	1.8958	2.404	1.8239	2.3085	Mical2	22915
NR_045177	1.8987	2.4485	1.8253	2.2362	2900055J20Rik	33649
NM_007436	2.27	1.7508	2.512	1.7871	Aldh3a1	27606
NM_001033458	2.8347	3.2864	2.9452	3.4337	Gm1673	52771
NM_133187	2.6437	2.8696	2.5502	3.2952	Fam198b	23609
NM_015789	2.724	2.1413	2.5897	2.2124	Dkkl1	52982
NM_001035532	3.1588	3.3424	2.6797	3.1651	Akap2	587
NM_007603	2.2348	3.1328	2.1898	3.0164	Capn6	23520
NM_019675	2.5143	1.8484	2.1107	1.8341	Stmn4	49064
NM_011176	3.38	2.7403	3.1976	3.2234	St14	37924
NM_026112	2.5021	2.0525	2.6621	2.1271	Zfp606	39518
NM_001081084	2.7329	2.098	2.5129	2.9875	Cubn	41371
NM_001024849	3.2141	2.783	3.432	2.9898	Gm14325	19759
NM_001080795	3.8901	3.5022	4.1947	3.7832	G3bp2	37664
chr1:138592780-138622719_F	2.3485	1.8341	2.2978	1.8176	chr1:138592780-138622719_F	42901
NM_029857	2.9596	2.346	3.0693	2.6123	Tmco4	25965
NM_024281	3.7704	4.0737	3.6669	4.2482	Rrbp1	1600
NM_013779	2.4883	1.878	2.0617	1.8715	Magel2	41078
NM_172787	2.8704	3.1409	2.6474	3.3878	L3mbtl3	17887
NM_019984	2.5348	1.9037	2.4041	2.0631	Tgm1	10283
NM_011599	2.2871	2.7399	2.3617	2.8631	Tle1	54180
NM_172994	2.5119	2.0726	2.6545	1.8807	Ppp2r2c	28429
NM_025778	2.5516	1.956	2.5731	2.3861	Bcl2l14	47260
NR_045176	2.3421	2.5662	2.3705	2.9541	2810468N07Rik	54668
NM_021463	3.8486	3.437	3.8871	3.3786	Prps1	7898
NR_040344	2.5385	2.7896	2.2381	2.8573	1810019D21Rik	21527
NM_027158	2.2137	1.7339	2.2047	1.7329	Upk3bl	49459
chr2:154235540-154248551_R	2.3815	1.743	2.1498	1.8389	chr2:154235540-154248551_R	51313
NM_007491	2.2032	1.7662	2.3598	1.8346	Art5	21420
NM_001035533	3.8474	4.0498	3.3832	3.9483	Akap2	44379
ENSMUST00000107162	3.1077	2.3876	3.3606	2.1578	Tenm4	46406
NM_001143848	2.864	2.2327	2.511	2.2569	Pde2a	52414
NM_001177437	2.1821	1.5843	2.1189	1.696	Mroh4	2179
ENSMUST00000139210	2.0777	1.7899	2.4054	1.794	Socs2	52615
NM_001033302	2.1805	1.7853	2.3872	1.8255	Gm129	2021
NM_001081963	3.0518	3.5468	3.0105	3.5653	9430020K01Rik	20064
NM_027420	2.5142	2.7192	2.3748	3.0312	2610034B18Rik	11565
NM_145978	3.339	2.7306	2.9712	2.7419	Pdlim2	9484
NM_009075	2.5323	2.9596	2.4762	3.1051	Rpia	15572
NM_023396	2.4511	1.7866	2.3377	1.8219	Rprm	36577
NM_007498	2.9471	3.1507	2.4166	2.9127	Atf3	31422
NM_001003961	3.9505	3.4935	3.9167	3.4589	Dnmt3b	34338
NM_153417	2.5976	3.0994	2.2783	3.0784	Trpm6	27241
A_55_P2106145	2.0082	1.7862	2.475	1.8619	A_55_P2106145	30647
NM_001012402	2.3528	1.8751	2.3221	1.8177	Hs3st6	1247
NM_013512	2.3087	1.8201	2.6201	1.8751	Epb4.1l4a	22451
NM_001161822	2.5081	1.9058	2.201	1.8654	Rgs17	44767
NM_133982	3.0836	2.7766	3.4302	2.9593	Rpp25	45221
NR_038186	2.4344	2.7414	2.3128	2.9386	0610007N19Rik	36601
NM_153505	2.6679	2.0697	2.6807	2.5217	Nckap1l	10710
NM_008542	2.137	2.2168	2.0199	2.7967	Smad6	8983
NM_023224	2.5062	1.8475	2.3883	2.23	Cblc	55735
NM_144938	2.2568	1.7258	2.1973	1.7522	C1s	15193
NM_001037809	2.5625	1.9404	2.4178	1.9389	Cdh3	1760
NAP019092-001	3.2216	2.7784	3.2777	2.7333	NAP019092-001	39706
A_55_P2094613	2.2012	2.7441	2.3177	2.8384	A_55_P2094613	48838
NM_001160139	1.8669	2.4593	1.8229	2.3731	Kcnq5	40541
NM_001039114	2.3425	1.8439	2.4338	1.8908	Acsbg2	55068
NR_027800	2.6016	2.1739	2.8202	2.3388	Map2k3os	36354
NM_008773	2.6055	2.0159	2.5939	2.4053	P2ry2	32329
NM_133733	2.3708	2.7907	2.352	3.0787	Clmp	41806
NM_025519	2.5133	2.0549	2.6623	2.157	Chmp4c	37823
NM_016811	3.3737	2.7708	3.2632	2.9613	Dgka	40975
chr10:81846505-81863606_F	2.4176	2.7472	2.2031	2.7885	chr10:81846505-81863606_F	23253
NM_019498	2.5271	2.063	2.5745	2.0496	Olfm1	34652
NM_030702	3.2461	2.9005	3.5472	3.1184	Senp3	50627
NM_001170591	3.8347	3.3201	3.877	3.5257	Nfu1	41113
NM_010359	2.3699	1.7894	2.1418	1.7921	Gstm3	32696
NM_008980	3.5381	3.889	3.5499	4.0752	Ptpra	22357
NM_011898	2.2561	1.8498	2.4072	1.8671	Spry4	35528
NM_028128	4.3269	3.8525	4.4897	4.1107	Rfc5	21451
TC1620565	2.7131	2.4776	3.1255	2.6326	TC1620565	16139
NM_019731	3.8779	3.2931	3.7867	3.3707	Nme4	42720
NM_023529	2.7724	2.1734	2.2914	2.1788	Ms4a10	32151
NM_146257	3.2085	2.6082	3.2863	2.7636	Slc29a4	35637
ENSMUST00000146108	4.9647	4.876	4.3691	4.8423	Wdr31	13397
NM_001080966	2.1638	1.7273	2.3401	1.8047	Aurkc	38245
NM_145365	2.4662	2.1027	2.6857	2.8253	Creb3l3	33518
NM_011122	2.6307	3.1521	2.6616	3.0652	Plod1	52295
NM_025923	3.4718	3.0254	3.6546	3.2643	Fancl	43510
chr4:146890596-146891297_F	2.2754	1.8614	2.3866	1.8319	chr4:146890596-146891297_F	38125
NM_173781	2.8035	3.4736	2.591	3.2956	Rab6b	33182
NM_029747	1.9851	1.739	2.3317	1.7981	2410137M14Rik	1639
NM_175293	2.4236	1.8417	2.2752	1.8773	D630023F18Rik	33868
NM_001112744	3.1159	2.497	2.9629	3.0367	Arhgef16	47915
NM_001033425	2.5347	2.0044	2.6238	2.2732	Zscan10	32701
NM_175397	2.3771	1.7576	1.8861	1.8617	Sp110	52257
NM_026626	2.367	2.776	2.5325	3.3299	Efcab2	21381
NM_001144992	2.3969	1.9608	2.2313	2.6363	2810459M11Rik	7981
A_66_P111858	2.9864	2.5258	3.1566	2.8015	A_66_P111858	33696
NM_008830	3.1923	2.7095	3.1803	2.6905	Abcb4	20016
NM_001081081	2.7722	3.1131	2.6246	3.2093	Gls	34765
NM_009344	3.6264	2.9893	3.5463	3.2822	Phlda1	19479
NM_015803	1.9024	2.3834	1.9328	2.4211	Atp8a2	51306
NM_207213	2.981	3.3073	3.0527	3.659	Snx25	50257
NM_008628	4.4199	3.9443	4.4571	3.9838	Msh2	7967
NM_028270	2.4918	2.0159	2.6142	2.1412	Aldh1b1	21823
NM_010162	2.9956	3.3949	2.9259	3.6109	Ext1	37549
NM_027040	2.7792	2.215	2.5265	2.2088	1700007K13Rik	55127
ENSMUST00000044278	1.8403	2.2656	1.7662	2.5196	St6galnac5	1158
NM_010129	2.4233	1.8192	2.171	1.8782	Emp3	2654
NM_029770	3.64	2.7877	2.9669	3.1201	Unc5b	21620
NM_001004154	2.3436	1.874	2.5322	2.1422	Rragb	53394
NM_007669	3.1746	3.537	2.9058	3.3735	Cdkn1a	8097
NM_024208	2.436	1.8121	2.1799	1.9102	Echdc3	14609
chr4:127020290-127020504_F	2.3867	1.904	2.5662	2.1831	chr4:127020290-127020504_F	26827
NM_024246	2.8857	2.2054	2.7107	2.3959	Tmem79	27995
A_55_P2143436	2.5502	1.9356	2.381	1.9987	A_55_P2143436	13673
NM_016888	2.6647	2.2524	2.8712	2.3876	B3gnt2	12487
FJ654103	3.4873	3.0762	3.686	3.2828	FJ654103	36843
NM_172914	2.2771	1.7274	2.2714	1.8198	Ccdc113	45967
NM_001252525	2.5088	1.9155	2.3226	1.9952	Cpeb1	26042
NM_001284192	2.4828	1.7971	2.0748	2.0565	Artn	50825
NM_001099632	2.3017	1.8576	2.407	1.8962	Rnf39	2940
chr6:23105525-23118900_R	2.5649	1.9164	2.104	1.9932	chr6:23105525-23118900_R	12460
NM_007413	2.112	1.7723	2.3236	2.5122	Adora2b	42366
BC055333	1.8234	2.2472	1.7815	2.3778	Robo2	34857
NM_001100609	2.3741	2.4358	1.8263	2.3367	Gm10487	53172
NM_024290	2.3641	1.9192	2.4568	1.951	Tnfrsf23	21991
NM_146155	3.1497	2.6391	3.1284	2.7038	Ahdc1	41975
NM_015766	2.2604	1.8776	2.4887	1.987	Ebi3	6195
NM_175238	3.4689	2.9616	3.5224	3.1346	Rif1	49996
NM_007392	3.6449	2.535	3.0044	2.8054	Acta2	2934
NM_008748	2.0943	2.4075	1.874	2.4766	Dusp8	3762
NM_023622	2.7171	2.9739	2.5095	3.398	Rgl3	33262
NM_177259	2.16	2.5884	2.2881	2.7725	Dab1	1866
NM_028230	3.6269	3.3503	3.9065	3.3592	Shmt2	648
NM_013657	2.4796	1.9307	2.161	1.8647	Sema3c	51374
NM_027881	2.449	1.8474	2.3523	2.0359	Osbpl3	6223
NM_183088	2.5096	2.1532	2.7812	2.2978	2410018M08Rik	35101
AK046787	2.2736	1.8354	2.3843	1.8662	B830008H07Rik	27997
NM_001277132	2.1561	1.8302	2.4382	1.8929	Gm867	26296
NR_033469	2.3114	1.712	1.8084	1.7902	AU019990	3237
NM_177780	3.0399	3.459	2.9647	3.5152	Dock5	13989
NM_178661	2.9361	3.1477	2.7733	3.3931	Creb3l2	33673
NM_133710	3.5796	3.8517	3.3674	4.0957	Ctdspl	14978
chr6:11996975-12037300_F	3.2879	3.1945	3.7289	3.7908	chr6:11996975-12037300_F	45853
NM_009701	2.1581	1.7479	2.3541	1.8436	Aqp5	40413
NM_177699	3.0106	3.4452	3.018	3.5093	Fhod1	6787
NM_016778	2.862	2.2454	2.8222	2.1295	Bok	27123
A_55_P2008244	3.4618	2.9879	3.5322	3.0976	A_55_P2008244	7040
chr10:84005221-84022896_R	2.205	1.6847	2.1649	1.7321	chr10:84005221-84022896_R	52425
NM_001111111	2.3949	2.6824	2.3815	2.9511	Atg16l2	39803
NM_172525	2.8253	3.1511	2.7063	3.306	Arhgap29	48009
NM_008963	2.3973	1.9081	2.335	2.5561	Ptgds	14792
NM_172142	2.7972	2.3607	2.8955	2.9632	Nfkbid	15056
NM_001007580	2.7018	1.9597	1.9728	1.7984	Fndc3c1	10494
BC096660	2.094	2.5102	1.9157	2.4292	Tmem181b-ps	7149
NM_001002927	2.4148	2.07	2.4879	2.7263	Penk	5268
NM_145076	3.7806	3.3693	3.937	3.5126	Trim24	55183
NM_026668	2.261	1.953	2.5655	2.0018	Lrriq4	34755
NM_007584	2.949	2.2934	2.5403	2.5769	Ddr1	24472
NM_001163440	3.9435	3.3269	4.0349	3.7217	Mov10	24611
A_55_P2187225	3.8109	3.3469	3.7947	3.3586	A_55_P2187225	22072
NM_001101483	2.1314	2.4491	1.998	2.5932	Slc35g2	41455
NM_027890	3.0119	2.4156	2.8273	2.5197	Susd2	37510
XR_001564	4.5562	3.9568	4.468	4.0342	Gm6252	2856
NM_009950	3.0746	2.6432	3.2713	2.8384	Cradd	22790
NM_027868	2.4874	2.0053	2.6097	2.0971	Slc41a3	31580
NM_007564	3.5061	3.0781	3.6975	3.3848	Zfp36l1	41645
NM_016701	3.1631	2.5679	2.7398	2.6331	Nes	26313
NM_009199	2.1573	1.709	2.2101	1.7353	Slc1a1	4267
NM_001042502	2.4	2.6402	2.0386	2.8033	Pitx2	45819
ENSMUST00000100730	2.5173	2.6722	2.2014	2.8368	Sh3bp5	32073
NAP111842-1	3.0872	2.5496	2.5589	2.5356	NAP111842-1	18329
NM_022325	4.2295	4.3482	4.0383	4.6772	Ctsz	2930
NM_174995	2.2847	2.8998	2.162	2.8753	Mgst2	52412
NM_133741	2.7918	2.9574	2.7827	3.3666	Snrk	6773
NM_001101484	2.185	1.7615	2.3571	1.8694	Gm4984	7419
NM_001008791	2.8307	2.3355	2.8379	2.408	Whrn	31361
NM_015796	3.0356	2.5357	3.0277	2.6026	Fbxo17	15104
NM_144552	2.1186	2.4441	1.9753	2.5703	Stxbp6	30053
NM_001166377	3.0955	2.6753	3.3677	2.8901	Armcx1	26050
NM_001013817	2.7732	2.1548	2.3828	2.2783	Sp140	52027
NM_139236	3.2899	2.8374	3.4123	3.0158	Nol6	36200
ENSMUST00000059737	4.0476	3.6052	4.2072	3.9554	ENSMUST00000059737	38282
NM_178739	3.2605	2.8303	3.4376	3.082	Dcaf12l1	4210
NM_001008533	3.0414	3.5337	2.8243	3.5846	Adora1	39835
NM_021921	2.511	1.8971	2.6691	1.9776	Mapk8ip2	5678
NM_025863	3.8992	3.4992	4.0559	3.6322	Trim59	30557
NM_177742	3.2489	2.7627	3.3653	3.0179	Triml1	30501
NM_025360	3.8639	4.159	3.8392	4.4925	Tmed3	18203
chr2:71205705-71226510_F	2.3641	1.7768	2.0693	1.7738	chr2:71205705-71226510_F	53406
NM_027198	3.4646	2.9084	3.4108	3.0876	Zswim7	45291
NM_008700	1.9356	2.7555	1.9773	2.0594	Nkx2-5	25283
NM_009897	3.5112	3.0774	3.65	3.2403	Ckmt1	42887
NM_001162476	2.7235	2.9628	2.4108	2.9655	Stra6	36812
NM_173440	2.6292	2.9443	2.5473	3.1266	Nrip1	36176
NM_010246	2.5466	2.0257	2.738	2.1738	Fzd9	34355
NR_015585	2.1394	2.6266	2.0475	2.4729	4933439C10Rik	30505
NM_145394	2.684	2.2131	2.7757	2.9325	Slc44a3	49530
NM_172746	3.8608	3.1909	4.0261	3.4687	Hirip3	44609
NM_010830	4.4226	3.9444	4.5622	4.1604	Msh6	42912
NM_013533	2.4756	1.9757	2.6882	2.1366	Gpr162	48630
NM_001126046	2.7611	2.4511	3.0615	2.5336	Fam178b	32156
NM_009663	2.3771	1.8942	2.3722	1.9234	Alox5ap	55113
NM_175451	3.335	3.5279	3.1884	3.7858	Ckap4	15789
NM_001163640	3.0634	3.353	2.7508	3.2509	Chn2	15613
NM_010321	2.359	1.937	2.5119	2.0294	Gnmt	22109
NM_001098636	3.5471	3.718	3.3781	3.9687	Pwwp2b	48369
NM_019990	2.8626	3.0796	2.7002	3.3309	Stard10	3444
NM_029103	3.5868	3.9101	3.5769	4.1243	Manf	49054
NM_030024	2.0252	2.4092	2.0178	2.7981	Prr15	32789
NM_019643	3.5737	3.064	3.4546	3.0634	Fam60a	49247
NM_025841	3.3301	3.6274	3.2962	3.8334	Kdelr2	15230
NM_175087	2.1022	1.7533	2.368	1.8654	Aqp6	46144
NM_015764	2.5018	2.8115	2.3007	2.8821	Greb1	54764
NM_016919	2.2265	1.7405	2.1289	1.7173	Col5a3	11144
NM_011075	3.1197	2.634	2.9217	2.539	Abcb1b	10878
A_55_P1961650	2.407	2.5109	1.9099	2.4346	A_55_P1961650	25534
A_55_P1960936	3.5855	3.0012	3.091	3.1491	A_55_P1960936	38086
NM_001025245	2.9501	2.8088	2.5319	3.1574	Mbp	40781
NM_133718	3.144	3.4313	3.0541	3.614	Tmem30a	41256
chr14:26973425-26986650_F	3.02	2.4509	2.954	2.6806	chr14:26973425-26986650_F	43652
NM_153573	2.405	3.0277	2.574	2.8653	Fkbp14	16335
A_55_P2175837	2.3102	1.7412	1.8149	1.7249	A_55_P2175837	34642
NM_144856	2.7574	1.8678	2.7609	2.1231	Slc22a7	24547
NM_019812	3.5363	3.1394	3.5244	3.041	Sirt1	4641
NM_207231	2.5847	2.1176	2.7517	2.3713	Arl5c	7702
chr8:74474913-74494232_F	2.9083	2.4247	2.9577	2.5133	chr8:74474913-74494232_F	23861
NM_010681	1.9862	2.5013	1.8517	1.8689	Lama4	35049
NM_175429	2.3931	1.816	1.9868	1.8154	Kctd12b	10048
NM_177700	3.4791	3.0714	3.6777	3.3506	Atmin	52072
NM_008512	2.5284	2.0226	2.6644	2.1235	Lrp1	30195
NM_001081099	3.4917	3.039	3.6182	3.0584	Clhc1	45971
NM_001190302	4.1308	3.6689	4.1291	3.7195	Gm14326	52546
NM_011627	2.7224	2.1635	2.7198	2.4138	Tpbg	27289
NM_026097	2.741	2.9306	2.4227	3.0106	Rffl	2861
NM_001005608	2.5712	2.0206	2.55	2.1829	Itgb4	6127
NM_145946	3.2959	2.7961	3.3703	3.0483	Fanci	18479
NM_001008232	2.4714	2.0584	2.6032	2.0974	Asap3	55794
NM_027897	3.5543	3.7077	3.2378	3.9431	Rhpn2	15662
NM_028455	4.0066	3.3773	3.7444	3.6537	Arhgap8	32587
NM_001081032	2.5732	2.0263	2.5576	2.1928	Gm8909	28117
NM_176952	2.0394	2.371	2.0961	2.6754	6430573F11Rik	45883
NM_144784	2.7089	2.9092	2.6191	3.2478	Acat1	38779
NM_024217	3.1831	3.4856	3.1069	3.8037	Cmtm3	18821
NM_001002895	3.5788	3.9244	3.6174	4.1161	AI413582	8884
NM_001162533	2.8264	2.9048	2.5917	3.2131	Sh3d21	43607
NM_001122683	2.7994	2.3442	2.8628	2.4251	Bdh1	16195
NM_173182	2.7287	3.0299	2.5201	3.0783	Fndc3b	32834
NM_011777	3.9274	3.9813	3.5238	4.0965	Zyx	30351
AK089321	2.6641	3.0368	2.4573	2.9087	Arfgap1	25227
NM_001130479	2.4843	2.7819	2.4056	3.0458	Nucb2	33742
NM_011032	3.9771	4.2344	3.9459	4.5114	P4hb	48600
NM_011463	1.7775	2.2831	1.8362	2.2362	Spink4	44251
NM_011491	2.9785	2.2257	2.8418	2.3805	Stc2	3297
NM_133987	4.1263	3.657	4.2018	3.8829	Slc6a8	28884
NM_178919	3.1675	3.6054	3.1503	3.5866	Lmf2	53419
NR_004446	3.1375	3.1745	3.2546	3.6921	H2-K2	53067
AK161320	4.7739	4.0892	4.7	4.2498	AK161320	42557
NM_007945	3.3641	2.8814	3.3423	3.4664	Eps8	15331
NM_001034856	2.2216	2.8403	2.25	2.9793	4930430D24Rik	13081
NM_080708	2.3425	2.7484	2.1202	2.4844	Bmp2k	7026
NM_001005426	2.2432	1.7489	2.2291	1.7838	Zcwpw1	36423
NM_175283	2.8974	3.4523	2.971	3.2849	Srd5a1	33528
NM_145516	2.5702	2.6997	2.785	3.1834	Plekhb2	55626
A_55_P2034320	3.6954	3.3901	3.4462	3.0856	A_55_P2034320	39344
AK031940	2.5747	2.0111	2.4131	2.064	AK031940	50956
NM_146250	2.2506	1.7015	2.163	1.8158	Gpr1	20573
NM_010573	2.4386	1.8527	2.3174	1.9526	Irx1	11236
ENSMUST00000151998	2.0618	1.8825	2.4854	1.8389	ENSMUST00000151998	23322
NM_023894	3.2028	2.9025	2.8238	3.5898	Rhox9	26176
NM_153789	2.1994	2.2854	2.2847	2.7772	Mylip	40220
NM_173383	2.9468	2.2853	3.05	2.6512	Dnd1	5598
NM_134079	3.5042	3.7609	3.2574	3.7823	Adk	3170
NM_025599	3.6615	3.1471	3.798	3.2035	Cmss1	34918
NM_016917	2.8544	2.1883	2.3441	2.511	Slc40a1	3805
ENSMUST00000037636	2.3279	1.8611	2.3124	1.8518	Ina	11787
NM_008495	4.2595	3.7317	3.98	3.6535	Lgals1	49662
NM_011386	3.2416	2.5969	3.0478	2.7056	Skil	302
DQ459435	2.4106	2.6935	2.153	2.7277	Gm4924	55765
NM_001271757	2.3516	1.791	2.1755	1.8508	Wnt5b	44001
NM_025972	2.9555	2.9035	2.9025	3.4394	Naaa	22561
NR_045912	2.8066	1.7643	2.7573	2.0121	Frs3os	17323
NM_001252481	2.9722	3.2663	2.9784	3.4938	Smad2	18847
NM_001033178	3.6305	4.0117	3.457	4.182	Tmem181a	36067
NM_029623	2.3483	2.6914	2.4176	2.9143	3110002H16Rik	50696
NM_144945	2.2361	1.7993	2.3217	1.8232	Lgi2	28947
NM_011988	3.3401	3.6486	3.1324	3.6319	Slc27a3	51469
NM_134251	2.4186	1.8671	2.5532	1.9118	Slc12a8	45446
AK088963	3.6532	3.4564	3.0785	3.5399	BC094435	28481
A_55_P1996952	3.5356	3.4039	2.9664	3.4207	A_55_P1996952	24099
NM_027307	3.9287	3.5578	4.0372	3.5604	Golm1	29498
NM_001256112	3.5116	3.9935	3.5279	3.887	Mtfr1l	30923
NM_028601	3.2181	2.7402	3.3345	3.0208	Zmiz2	48297
NM_001164420	2.6212	2.8902	2.8977	3.251	Pqlc1	35665
NM_138756	3.0796	2.6554	3.184	2.7345	Slc25a36	22397
NM_001081185	3.4029	2.9637	2.795	2.9179	Flnc	29078
NM_010499	2.6451	2.2526	2.8564	2.4193	Ier2	7880
NM_001004362	2.4332	2.7905	2.3572	2.9033	2610008E11Rik	34701
NM_020050	3.1749	3.4213	3.0237	3.5866	Tmem9b	2242
NM_001085515	2.5781	2.7666	2.7177	3.1854	AI464131	18861
NM_026257	2.5105	2.0659	2.5585	2.08	Ubxn11	14102
NM_172875	2.4791	1.9032	2.4618	1.9552	Adc	42862
NM_008858	2.0798	2.589	2.0818	2.4837	Prkd1	25615
A_55_P2108351	2.587	1.9991	2.1398	2.0541	A_55_P2108351	11919
NM_025866	3.8855	3.5819	4.1503	3.714	Cdca7	35021
NM_001033043	2.2664	1.7893	2.3253	1.8937	Rnf17	14166
NM_027129	3.0745	3.4576	3.1565	3.6362	Ap5s1	28002
NM_009694	2.1429	1.7304	2.2064	1.7325	Apobec2	54805
NM_001033378	5.2225	5.1605	4.6801	5.1469	A430078G23Rik	47965
NM_001081202	4.6393	4.2243	4.847	4.4443	L1td1	29175
NR_045434	2.0909	2.3418	1.8905	2.4897	2900008C10Rik	35473
NM_022332	2.7175	3.0376	2.7004	3.2321	St7	41339
NM_011328	3.249	2.6533	2.7839	3.153	Sct	25280
BC087921	2.9822	2.5138	3.0989	2.755	Rangrf	6145
NM_001033489	2.6521	2.1482	2.7332	2.3567	Rnf207	29846
NM_174857	1.8823	2.059	1.8686	2.4423	Mamdc2	17933
NM_019432	3.6119	3.7788	3.3777	4.2268	Tmem37	44436
NM_017399	1.8503	1.7948	1.8362	2.333	Fabp1	43596
AK155102	2.3829	1.8441	2.2391	1.8825	F630201L12Rik	6996
NM_175935	3.4547	3.7319	3.4614	3.9644	G6pc3	6324
NM_009437	2.8804	2.6008	3.1842	3.1081	Tst	39851
NM_001083938	3.7111	3.7916	3.6556	4.1968	Rnaset2a	19552
NM_001099302	2.176	2.3414	2.1116	2.7035	Gm5640	45852
NM_023716	4.1241	3.7685	4.3616	3.5948	Tubb2b	51677
NM_178626	3.6933	3.987	3.5808	4.107	Cdc42se2	51665
NM_198164	2.5574	2.9301	2.3716	2.8495	Cdk19	39959
NM_007825	2.2322	1.69	2.2157	1.8716	Cyp7b1	9207
NM_016777	3.5825	3.1634	3.7076	3.3266	Nasp	55714
NM_030046	3.2065	2.7859	3.26	2.7602	Dnajc21	51990
NM_001167700	3.2655	2.4809	3.3279	2.8171	Gpr19	48291
NM_008456	2.24	1.7944	2.2563	1.7798	Klk1b5	8380
NM_029011	2.1819	2.0639	2.0476	2.6187	Pyroxd2	34415
NM_001083810	2.4689	1.8982	2.5312	2.1618	Prr5l	20065
NM_007403	2.7932	2.2464	2.5829	2.2448	Adam8	24131
NM_021299	3.2793	3.6104	3.157	3.681	Ak3	14400
NM_033073	2.6164	1.9139	2.0818	2.0852	Krt7	6796
NM_001004164	3.1893	3.5003	3.1878	3.685	Gnptab	26150
NM_153117	3.6646	4.0801	3.6245	4.2064	9530068E07Rik	20651
NM_172668	2.0649	2.4518	2.1122	2.6087	Lrp4	53233
NM_019791	3.6075	3.8795	3.525	4.1177	Maged1	40388
A_55_P2102988	2.2861	1.71	1.8169	1.8142	A_55_P2102988	21388
chr15:102100397-102105872_F	2.1426	1.7702	2.306	1.7825	chr15:102100397-102105872_F	52335
NM_008874	3.3166	2.9641	3.5766	3.2302	Plcb3	22118
NM_145853	3.5692	3.6602	3.423	3.9935	Tpcn1	1013
NM_172465	3.4812	3.6923	3.2558	3.8113	Zdhhc9	36417
NM_001081088	4.0089	4.3215	3.3133	4.3083	Lrp2	54862
NM_009642	3.451	2.8978	3.4043	3.1994	Agtrap	49269
A_55_P2010134	3.2716	2.7505	3.2258	2.8497	A_55_P2010134	28333
NM_001039386	3.1627	3.4899	2.964	3.4648	Nsmf	9698
NM_145934	2.6979	2.2224	2.6463	2.8771	Stap2	44114
NM_080465	2.2722	1.8697	2.4706	2.0426	Kcnn2	4883
NM_001101479	2.3652	1.8968	2.3718	1.954	Pabpc4l	32087
NM_007791	4.5267	4.4945	4.009	4.5284	Csrp1	24166
NM_015775	2.4538	1.9185	2.1911	2.7625	Tmprss2	45787
NM_001243903	3.3757	2.9111	3.3247	2.934	Gm14322	36780
NM_001112731	2.3924	1.8824	2.4382	2.0812	C030039L03Rik	3880
NM_001102677	2.3717	2.4391	1.8675	2.3746	Gm1993	52292
NM_007529	2.1339	1.8017	2.3711	1.8621	Bcan	53836
NM_198052	4.046	3.6722	4.3268	3.937	Tbx3	54682
ENSMUST00000111103	2.2566	1.7723	2.2393	1.8157	Col26a1	20746
NM_172528	3.1595	3.4236	3.086	3.6959	Lrrc1	45976
NM_028908	2.3244	2.004	2.6185	2.177	Map10	6766
NM_153400	2.3081	1.9367	2.4705	1.9667	P2rx2	30752
NM_021424	3.1696	2.8115	3.3814	3.2634	Pvrl1	1941
NM_145538	2.4405	2.7824	2.2494	2.7507	Tmem189	14273
NM_026166	3.3093	3.5384	3.12	3.6725	Ikbip	39012
NM_001161355	2.7195	2.1047	2.2412	2.3305	Timd2	39228
NM_030218	2.4531	1.8497	2.3372	2.2902	Misp	27895
NM_177747	2.1068	2.6133	2.1465	2.5415	Zfp711	25757
A_55_P2169529	3.0414	2.6161	3.149	2.742	A_55_P2169529	13572
ENSMUST00000082419	3.1955	3.5648	2.7995	3.0895	ND6	43467
A_55_P1992475	3.1027	3.2421	2.8013	3.3897	A_55_P1992475	18289
NM_133891	2.2171	1.8177	2.4615	2.0619	Slc44a1	51608
AK029351	3.667	3.8628	3.1822	3.6054	Gm16525	16511
NM_010931	4.1108	3.7287	4.2653	3.873	Uhrf1	7056
NM_153541	2.4448	2.008	2.6004	2.2131	Zbtb8b	14402
NM_153551	2.2161	1.7556	2.2763	1.8429	Dennd1c	29941
NM_008272	2.2099	2.4711	1.9708	2.5359	Hoxc9	36285
NM_001168382	2.94	2.8465	3.3557	3.4468	Phf14	25088
NM_011653	4.4551	4.1289	4.2462	3.8443	Tuba1a	42886
NM_153528	2.5138	2.675	2.2495	2.8435	Gramd1c	46554
NM_008092	3.5604	3.8772	3.5276	4.0465	Gata4	35967
NM_146256	3.0716	2.6271	3.3759	2.5293	Hpdl	13348
NM_008635	2.6426	2.1695	2.8153	2.6957	Map7	41250
NM_027898	3.1651	3.5939	3.0194	3.3397	Gramd1a	23927
NM_001159521	3.7669	3.8923	3.4625	4.0249	Plxnb2	42847
AK032901	3.6726	3.6585	3.2887	3.86	Lpar6	6830
NM_001013814	2.477	1.9903	2.5689	2.4227	Amt	45905
NM_145920	3.3703	3.1529	3.5906	3.7035	Evc2	43498
NM_009533	3.5424	3.0872	3.6563	3.4098	Xrcc5	36809
A_55_P1981020	2.2408	2.6557	1.9775	2.5256	A_55_P1981020	27937
chr4:145450600-145461600_R	2.5571	2.1143	2.6281	2.1854	chr4:145450600-145461600_R	47214
NM_133902	2.7828	2.591	2.4751	3.0836	Sdsl	44434
NM_026439	2.1692	2.7629	1.7627	2.1014	Ccdc80	32894
NM_145502	3.1162	3.4704	3.3157	3.8282	Erlin1	18598
NM_008892	3.4252	3.0505	3.5827	3.1513	Pola1	10758
NM_178695	2.5786	2.0452	2.1531	2.0076	Prrg4	48874
AK019121	2.751	2.2384	2.6888	2.3039	2410080I02Rik	32153
NM_013871	2.9659	2.2671	2.8575	2.337	Mapk12	47258
NM_007891	3.3482	2.9532	3.5352	3.1547	E2f1	34974
NM_145532	2.262	1.7134	1.9238	1.7387	Mall	51382
XM_003946343	2.665	2.1649	2.6326	2.2701	LOC100045326	51084
NM_013754	2.5408	2.0854	2.5153	2.004	Insl6	17023
NM_001166173	2.8672	2.1788	3.0905	2.374	Dmkn	52490
NM_178606	3.0655	3.2972	2.6744	3.0634	Reep3	7268
NM_028902	2.0569	1.726	2.2669	1.8225	Hsf2bp	53125
NM_133808	3.8276	4.0714	3.7128	4.2413	Hdlbp	31644
NM_011048	3.6214	3.3036	3.8499	3.7538	Pcsk6	521
NM_001013811	2.266	1.7357	2.1125	1.8039	Fam169b	46745
NM_025437	4.0745	3.5975	4.1001	3.5353	Eif1ax	36626
NM_175930	2.4614	2.021	2.4319	1.9779	Rapgef5	25082
NM_001242419	3.6061	3.7396	3.3952	3.967	4933426M11Rik	48423
A_55_P1970324	2.2155	1.7685	2.2724	1.8272	A_55_P1970324	8765
NM_011711	2.4155	2.946	2.4508	2.7555	Fmnl3	14935
NM_001145924	3.513	3.2306	3.7435	3.2396	Msantd3	20635
NM_173390	2.4963	2.0773	2.6011	2.1363	Nhsl1	55745
NM_026738	3.3452	3.6598	3.1672	3.8896	1110007C09Rik	23230
NM_011993	2.8004	2.398	3.0046	2.3546	Dpysl4	47722
NM_009330	2.3228	2.4041	2.2867	2.8553	Hnf1b	44660
NM_016685	2.4373	1.9787	2.4843	2.0476	Comp	45815
NM_018798	3.2006	3.6708	3.0495	3.919	Ubqln2	18230
NM_011206	3.2566	2.7983	3.2801	3.3102	Ptpn18	35788
NM_182716	2.265	1.6587	2.0152	1.7029	Nfasc	36283
NAP043761-1	2.4041	1.7201	2.2757	1.8552	NAP043761-1	38524
NM_130858	2.2488	1.8812	2.5189	1.9738	Nxph3	30637
NM_025846	3.1965	3.3909	2.9364	3.5237	Rras2	40514
NM_001042489	2.9459	2.5827	3.1353	3.1155	Hvcn1	52893
NM_001128084	3.685	3.9821	3.61	4.1154	Arhgap21	488
AK080517	2.5302	2.0776	2.5887	2.1512	Zfp428	55422
NM_013855	3.2105	3.3496	2.949	3.6911	Abca3	50491
NAP058945-1	3.9271	3.5286	4.0727	3.7386	NAP058945-1	44420
NM_013671	4.3779	4.0545	4.6457	4.2288	Sod2	28038
NM_025814	4.4994	4.0817	4.6312	4.2259	Serbp1	24868
NM_028593	1.841	2.0032	1.7973	2.3693	Cybrd1	12896
NM_133167	2.643	3.0464	2.73	3.1685	Parvb	47495
AB021861	3.0773	2.7737	3.3268	2.803	Map3k6	41620
NM_144942	3.0621	2.6512	3.2429	2.8739	Csad	3647
NM_001114174	2.106	2.5052	2.3277	2.6856	Fam189a2	35574
NM_023465	3.3795	3.6685	3.2825	3.7991	Ctnnbip1	24149
NM_139298	2.5643	2.7782	2.2047	2.8857	Wnt9a	22416
NM_173442	2.1737	2.4893	2.108	2.6494	Gcnt1	39098
CV783874	2.4028	1.7546	2.0225	1.8558	CV783874	43247
NM_001081135	2.1589	1.7266	2.1725	1.7623	Prrg3	54949
XM_003945529	3.3142	3.5231	2.8446	3.2668	LOC101055889	27699
NM_008245	2.8725	3.0101	2.7925	3.3715	Hhex	9452
NM_019946	2.2575	1.771	2.2616	1.8622	Mgst1	30261
NM_008772	2.0441	1.7042	2.2577	1.7462	P2ry1	3144
NM_027996	3.6433	3.9204	3.4836	3.989	Zswim8	11285
NM_054096	2.9679	3.3861	2.8637	3.2758	Tirap	3326
NM_029444	2.4812	1.9195	2.3752	2.0943	4930447C04Rik	22112
NM_145980	1.774	2.1142	1.7668	2.3904	8430408G22Rik	32183
NM_019445	2.2963	1.9061	2.3454	1.8572	Fmn2	52037
NM_134142	3.5728	3.8934	3.5245	4.0057	Tmem109	5331
NM_010051	3.3455	3.4391	3.3948	3.8775	Dkk1	3226
NM_033569	3.2682	2.8237	3.4831	3.1732	Cnnm2	28374
NM_011342	3.6328	3.9422	3.602	4.0796	Sec22b	32551
NM_001077705	2.9659	2.4795	3.0451	2.8071	Ptpn6	4865
AK017416	2.72	2.2573	2.8072	2.464	5430439M09Rik	17926
ENSMUST00000134585	3.6597	3.2558	3.8032	3.4598	Cbx1	7401
NM_001161665	1.8104	2.3251	1.7778	2.0121	Kif26b	5568
NM_183139	2.5971	2.1354	2.735	2.5263	Pld6	51849
NM_021339	2.9778	2.4373	2.8298	2.5285	Cdon	31835
ENSMUST00000147596	2.7826	2.4373	2.9107	2.4	1110008J03Rik	6565
NM_001081089	3	2.8016	3.0985	3.4012	Gpat2	8956
NAP094492-001	2.3037	1.8471	2.382	2.0012	NAP094492-001	12089
NM_032398	2.287	1.888	2.3819	1.9237	Plvap	42394
AK156275	3.156	2.5957	2.9213	2.6426	AK156275	5828
NM_023175	3.1518	2.6884	3.2502	2.8855	Nit2	41496
NM_011876	3.4253	2.9694	3.5792	3.2255	Twf2	49075
NM_013683	2.3914	1.9265	2.3068	1.9107	Tap1	2699
NAP102430-1	3.7696	3.4048	3.9606	3.6108	NAP102430-1	14889
NM_008480	5.0182	5.2839	4.8789	5.3022	Lama1	8191
NM_001146060	2.8972	3.3555	3.0285	3.3765	Als2cl	50347
NM_025359	3.4436	3.1123	3.6123	3.6234	Tspan13	53361
NM_023277	3.4556	2.9801	3.5023	3.389	Jam3	44578
NM_008968	3.2987	2.8718	3.4174	3.1021	Ptgis	48695
NM_009469	4.0597	3.6807	4.2235	3.8779	Ulk1	29113
NM_008189	2.271	1.8095	2.2976	1.8764	Guca1a	34824
NM_001029876	2.7956	2.4432	3.0445	2.7116	Urb2	35870
A_55_P2093665	3.0929	2.5188	2.8353	2.6884	A_55_P2093665	50994
A_55_P2049261	3.1048	3.3003	2.6466	3.0634	A_55_P2049261	48366
NM_009446	3.3674	2.1454	3.4811	2.4789	Tuba3a	25148
NM_028862	2.8809	2.4975	3.0638	2.6944	Rnf145	54006
NM_016797	3.4911	3.6496	3.2336	3.9874	Stx7	35551
NM_025404	2.5314	2.9363	2.6023	3.0304	Arl4d	39402
[truncated: 36,019 more rows]
